# Supplementary material for: Supramolecular metallic foams with ultrahigh specific strength and sustainable recyclability
Source: Nat Commun. 2024 May 29;15:4553. doi: 10.1038/s41467-024-49091-6 (PMC11137098; doi:10.1038/s41467-024-49091-6)
Supplement: Supplementary file 3 — Source Data [file 41467_2024_49091_MOESM3_ESM.zip]

Archive with 3 entries (3 files):
- Source Data/Figure 2.xlsx
- Source Data/Figure 3.xlsx
- Source Data/Figure 4.xlsx
