# Supplementary material for: Supramolecular metallic foams with ultrahigh specific strength and sustainable recyclability
Source: Nat Commun. 2024 May 29;15:4553. doi: 10.1038/s41467-024-49091-6 (PMC11137098; doi:10.1038/s41467-024-49091-6)
Supplement: Supplementary file 3 — Source Data [file 41467_2024_49091_MOESM3_ESM.zip › Source Data/Figure 2.xlsx]

## Sheet: Figure 2b
X1	Y1	X2	Y2
1000.42	224.019	1000.47	93.0885
1002.08	227.622	1002.13	92.8592
1003.73	228.63	1003.78	93.6523
1005.39	229.234	1005.44	92.8636
1007.04	226.978	1007.09	93.6179
1008.7	225.028	1008.75	95.9904
1010.35	225.581	1010.4	97.289
1012	227.307	1012.05	96.0461
1013.66	229.483	1013.71	93.3118
1015.31	229.165	1015.36	93.4885
1016.96	230.048	1017.01	94.2676
1018.61	229.123	1018.67	95.3231
1020.26	230.589	1020.32	94.7421
1021.91	231.592	1021.97	95.4335
1023.56	232.785	1023.62	96.377
1025.22	231.744	1025.27	97.101
1026.87	230.443	1026.92	96.7152
1028.52	231.246	1028.57	97.4154
1030.17	229.779	1030.23	96.2303
1031.81	229.418	1031.88	95.7514
1033.46	232.082	1033.53	97.5405
1035.11	235.761	1035.18	99.9218
1036.76	234.637	1036.82	100.961
1038.41	233.305	1038.47	100.789
1040.05	235.432	1040.12	101.543
1041.7	236.969	1041.77	101.233
1043.35	239.105	1043.42	102.901
1045	242.694	1045.06	106.166
1046.64	243.253	1046.71	108.403
1048.29	241.737	1048.36	109.801
1049.93	246.102	1050.01	109.121
1051.58	249.343	1051.65	109.773
1053.22	247.861	1053.3	109.949
1054.87	249.867	1054.94	112.002
1056.51	254.417	1056.59	111.83
1058.16	253.822	1058.23	112.157
1059.8	251.701	1059.88	112.06
1061.44	253.905	1061.52	113.051
1063.09	256.113	1063.17	113.186
1064.73	260.482	1064.81	115.997
1066.37	262.745	1066.45	115.656
1068.01	264.149	1068.1	117.541
1069.66	264.741	1069.74	119.516
1071.3	268.173	1071.38	122.649
1072.94	267.029	1073.02	121.799
1074.58	269.047	1074.67	122.157
1076.22	269.196	1076.31	123.99
1077.86	272.556	1077.95	125.06
1079.5	277.515	1079.59	126.012
1081.14	281.051	1081.23	128.356
1082.78	281.312	1082.87	128.596
1084.42	280.869	1084.51	128.258
1086.06	282.728	1086.15	126.392
1087.69	279.412	1087.79	127.631
1089.33	280.808	1089.43	128.429
1090.97	282.594	1091.07	132.581
1092.61	281.598	1092.7	134.05
1094.25	277.699	1094.34	134.308
1095.88	275.676	1095.98	132.481
1097.52	277.83	1097.62	132.345
1099.15	276.727	1099.26	133.685
1100.79	278.33	1100.89	133.903
1102.42	279.083	1102.53	133.15
1104.06	282.901	1104.16	133.314
1105.69	281.717	1105.8	135.64
1107.33	282.079	1107.43	134.526
1108.96	281.998	1109.07	135.608
1110.6	279.226	1110.7	135.077
1112.23	274.59	1112.34	137.223
1113.87	273.694	1113.97	136.066
1115.5	273.15	1115.61	137.617
1117.13	267.132	1117.24	134.28
1118.76	263.069	1118.88	133.864
1120.39	263.893	1120.51	131.547
1122.03	263.416	1122.14	129.726
1123.66	256.993	1123.77	125.354
1125.29	250.4	1125.4	121.84
1126.92	244.625	1127.04	118.669
1128.55	242.098	1128.67	115.443
1130.18	238.008	1130.3	111.086
1131.81	235.707	1131.93	106.844
1133.44	231.431	1133.56	101.183
1135.07	229.597	1135.19	97.3641
1136.7	229.131	1136.82	97.8887
1138.33	231.118	1138.45	97.8751
1139.95	230.738	1140.08	94.2707
1141.58	230.662	1141.71	90.591
1143.21	231.869	1143.34	92.3056
1144.84	232.269	1144.96	94.6237
1146.46	228.594	1146.59	94.8503
1148.09	228.51	1148.22	93.949
1149.72	229.691	1149.85	92.9155
1151.34	231.157	1151.47	95.4713
1152.97	231.735	1153.1	96.092
1154.59	235.823	1154.73	95.1278
1156.22	236.072	1156.35	95.0363
1157.84	236.277	1157.98	98.1372
1159.47	240.176	1159.6	100.223
1161.09	243.728	1161.23	99.7568
1162.71	245.716	1162.85	100.79
1164.34	246.667	1164.48	100.643
1165.96	249.392	1166.1	101.697
1167.58	248.159	1167.72	103.068
1169.21	250.553	1169.35	104.858
1170.83	251.564	1170.97	105.692
1172.45	252.276	1172.59	106.491
1174.07	250.279	1174.22	106.268
1175.69	250.634	1175.84	106.589
1177.31	253.239	1177.46	106.976
1178.94	257.733	1179.08	107.441
1180.56	260.888	1180.7	107.541
1182.17	260.806	1182.32	106.692
1183.79	259.182	1183.95	107.33
1185.41	257.474	1185.57	108.192
1187.03	256.77	1187.18	108.496
1188.65	255.735	1188.8	106.78
1190.27	253.182	1190.42	108.605
1191.89	251.54	1192.04	107.972
1193.51	251.029	1193.66	105.724
1195.12	252.502	1195.28	104.174
1196.74	253.248	1196.9	104.635
1198.36	253.197	1198.52	104.466
1199.97	249.055	1200.13	104.225
1201.59	248.86	1201.75	104.447
1203.21	248.914	1203.37	104.28
1204.82	251.061	1204.98	101.622
1206.44	250.97	1206.6	100.799
1208.05	251.755	1208.22	99.4204
1209.67	250.401	1209.83	100.329
1211.28	248.425	1211.45	99.5782
1212.9	248.602	1213.06	98.9165
1214.51	251.059	1214.68	97.8751
1216.12	250.899	1216.29	98.8498
1217.74	250.988	1217.91	100.172
1219.35	251.036	1219.52	97.5671
1220.96	250.813	1221.13	96.8818
1222.57	248.906	1222.75	96.8207
1224.19	248.888	1224.36	97.4311
1225.8	247.952	1225.97	96.105
1227.41	249.365	1227.58	95.973
1229.02	252.729	1229.2	95.8456
1230.63	253.739	1230.81	95.0547
1232.24	251.886	1232.42	94.4651
1233.85	252.626	1234.03	94.038
1235.46	251.671	1235.64	95.2861
1237.07	248.215	1237.25	97.0908
1238.68	244.876	1238.86	97.8372
1240.29	248.705	1240.47	96.6976
1241.9	249.787	1242.08	98.5625
1243.51	251.774	1243.69	99.7296
1245.11	248.582	1245.3	97.5074
1246.72	248.836	1246.91	93.6667
1248.33	248.712	1248.52	95.1766
1249.93	250.384	1250.12	96.3966
1251.54	250.431	1251.73	97.1939
1253.15	248.418	1253.34	96.6043
1254.75	250.081	1254.94	96.3503
1256.36	251.376	1256.55	94.0589
1257.96	252.235	1258.16	93.3436
1259.57	251.245	1259.76	95.3194
1261.18	254.005	1261.37	96.872
1262.78	255.576	1262.97	96.2344
1264.38	256.252	1264.58	96.1749
1265.99	254.245	1266.19	97.9081
1267.59	252.786	1267.79	97.5533
1269.2	253.483	1269.39	97.6558
1270.8	256.14	1271	97.0368
1272.4	261.095	1272.6	97.3889
1274	258.715	1274.21	96.993
1275.6	255.637	1275.81	98.9212
1277.21	253.729	1277.41	99.6823
1278.81	260.243	1279.01	100.9
1280.41	259.646	1280.61	100.825
1282.01	260.315	1282.22	99.6768
1283.61	260.113	1283.82	100.357
1285.21	264.295	1285.42	102.39
1286.81	265.009	1287.02	101.482
1288.41	268.148	1288.62	101.046
1290.01	266.649	1290.22	100.267
1291.61	264.314	1291.82	102.083
1293.21	261.311	1293.42	103.166
1294.8	262.245	1295.02	104.265
1296.4	263.81	1296.62	104.863
1298	267.571	1298.22	104.96
1299.6	271.416	1299.81	104.731
1301.19	269.878	1301.41	103.278
1302.79	267.185	1303.01	107.326
1304.39	264.429	1304.61	110.433
1305.98	268.529	1306.2	109.897
1307.58	271.61	1307.8	108.045
1309.18	274.099	1309.4	110.327
1310.77	269.689	1310.99	113.566
1312.37	272.126	1312.59	114.484
1313.96	277.054	1314.19	113.522
1315.56	281.726	1315.78	115.404
1317.15	278.383	1317.38	117.085
1318.74	279.401	1318.97	116.898
1320.34	276.903	1320.57	114.808
1321.93	278.297	1322.16	115.821
1323.52	275.711	1323.75	119.414
1325.12	278.606	1325.35	123.174
1326.71	277.435	1326.94	123.224
1328.3	275.778	1328.53	120.695
1329.89	274.742	1330.13	119.913
1331.48	274.945	1331.72	122.767
1333.07	273.334	1333.31	123.139
1334.66	273.617	1334.9	122.386
1336.25	272.653	1336.49	121.832
1337.84	274.212	1338.08	121.489
1339.43	272.008	1339.67	119.007
1341.02	272.987	1341.26	120.189
1342.61	266.822	1342.85	120.613
1344.2	264.252	1344.44	121.178
1345.79	262.921	1346.03	119.586
1347.38	263.852	1347.62	120.313
1348.97	266.153	1349.21	118.668
1350.55	262.356	1350.8	119.001
1352.14	259.003	1352.39	118.817
1353.73	255.275	1353.98	118.736
1355.32	257.315	1355.56	117.098
1356.9	256.578	1357.15	118.237
1358.49	255.584	1358.74	118.294
1360.07	253.347	1360.33	117.23
1361.66	252.331	1361.91	115.698
1363.25	249.228	1363.5	117.279
1364.83	246.345	1365.08	117.774
1366.41	246.848	1366.67	114.934
1368	249.191	1368.26	112.973
1369.58	246.837	1369.84	112
1371.17	244.901	1371.42	111.01
1372.75	244.448	1373.01	108.757
1374.33	244.545	1374.59	107.841
1375.92	238.939	1376.18	107.438
1377.5	238.45	1377.76	107.097
1379.08	236.218	1379.34	107.568
1380.66	233.846	1380.93	105.579
1382.24	227.979	1382.51	102.814
1383.83	231.126	1384.09	99.6795
1385.41	232.173	1385.67	98.1537
1386.99	231.427	1387.25	97.16
1388.57	226.871	1388.84	96.3085
1390.15	226.747	1390.42	94.6679
1391.73	226.872	1392	92.4562
1393.31	228.385	1393.58	92.8252
1394.89	232.81	1395.16	92.4081
1396.46	235.967	1396.74	92.7196
1398.04	235.241	1398.32	93.2446
1399.62	232.814	1399.9	93.6044
1401.2	236.389	1401.47	94.2243
1402.78	240.076	1403.05	96.2801
1404.36	241.423	1404.63	97.9267
1405.93	239.512	1406.21	97.7328
1407.51	243.288	1407.79	97.7436
1409.09	244.036	1409.37	98.0732
1410.66	243.723	1410.94	97.8933
1412.24	242.067	1412.52	99.8801
1413.81	244.689	1414.1	100.998
1415.39	250.254	1415.67	101.984
1416.96	251.487	1417.25	102.63
1418.54	251.428	1418.82	104.113
1420.11	247.538	1420.4	104.13
1421.69	250.066	1421.97	106.004
1423.26	251.027	1423.55	108.83
1424.83	255.546	1425.12	110.746
1426.41	255.446	1426.7	111.671
1427.98	255.408	1428.27	112.826
1429.55	256.378	1429.84	112.817
1431.13	262.885	1431.42	111.953
1432.7	266.201	1432.99	111.908
1434.27	266.565	1434.56	111.5
1435.84	267.264	1436.14	113.128
1437.41	269.699	1437.71	116.994
1438.98	271.18	1439.28	121.054
1440.55	271.837	1440.85	122.02
1442.12	274.06	1442.42	124.171
1443.69	279.358	1443.99	125.594
1445.26	285.888	1445.56	129.044
1446.83	291.228	1447.13	133.764
1448.4	291.686	1448.7	136.802
1449.97	295.221	1450.27	136.919
1451.54	303.995	1451.84	140
1453.11	310.715	1453.41	145.293
1454.67	314.625	1454.98	148.759
1456.24	312.166	1456.55	151.084
1457.81	307.042	1458.12	153.932
1459.38	300.011	1459.68	155.561
1460.94	295.1	1461.25	156.798
1462.51	289.771	1462.82	155.346
1464.07	283.162	1464.39	153.163
1465.64	277.886	1465.95	148.865
1467.2	267.599	1467.52	144.026
1468.77	258.585	1469.08	136.389
1470.33	250.628	1470.65	129.307
1471.9	245.283	1472.21	121.833
1473.46	240.448	1473.78	116.076
1475.03	241.306	1475.34	109.574
1476.59	238.301	1476.91	107.812
1478.15	235.333	1478.47	104.175
1479.72	233.048	1480.04	102.906
1481.28	234.155	1481.6	100.006
1482.84	232.049	1483.16	98.5768
1484.4	229.981	1484.73	95.9969
1485.97	230.588	1486.29	96.0714
1487.53	228.739	1487.85	95.9834
1489.09	228.958	1489.41	97.0323
1490.65	229.544	1490.98	97.9711
1492.21	231.021	1492.54	97.2335
1493.77	229.775	1494.1	93.8403
1495.33	228.238	1495.66	95.1358
1496.89	230.238	1497.22	96.6779
1498.45	226.989	1498.78	95.829
1500.01	228.33	1500.34	95.1516
1501.57	229.237	1501.9	95.614
1503.13	231.261	1503.46	96.3652
1504.69	225.642	1505.02	94.5689
1506.24	226.912	1506.58	94.9592
1507.8	230.7	1508.14	93.7645
1509.36	229.825	1509.7	95.8931
1510.92	229.562	1511.25	94.812
1512.47	227.636	1512.81	94.8551
1514.03	230.073	1514.37	94.0653
1515.58	227.724	1515.93	95.4559
1517.14	226.709	1517.48	95.322
1518.7	226.777	1519.04	93.7832
1520.25	230.121	1520.59	92.9575
1521.81	227.168	1522.15	93.6293
1523.36	220.791	1523.71	96.8996
1524.92	222.543	1525.26	97.7641
1526.47	226.689	1526.82	95.0013
1528.02	226.63	1528.37	93.2253
1529.58	223.125	1529.93	93.5873
1531.13	225.662	1531.48	94.8699
1532.68	229.546	1533.03	93.8067
1534.24	231.388	1534.59	93.6604
1535.79	227.176	1536.14	93.2949
1537.34	224.993	1537.69	93.5368
1538.89	225.734	1539.25	93.2041
1540.44	227.724	1540.8	94.5709
1542	227.082	1542.35	94.6896
1543.55	225.065	1543.9	94.1707
1545.1	226.584	1545.45	90.6473
1546.65	228.82	1547.01	91.3672
1548.2	227.453	1548.56	93.0017
1549.75	226.981	1550.11	94.9941
1551.3	225.518	1551.66	94.021
1552.85	225.931	1553.21	94.0766
1554.4	224.849	1554.76	94.1652
1555.94	229.185	1556.31	94.1756
1557.49	230.186	1557.86	92.1679
1559.04	230.401	1559.41	92.2776
1560.59	228.796	1560.95	92.8567
1562.14	227.903	1562.5	93.3153
1563.68	226.868	1564.05	93.4701
1565.23	228.847	1565.6	94.3136
1566.78	230.21	1567.15	93.3646
1568.32	231.268	1568.69	93.1678
1569.87	231.671	1570.24	93.7347
1571.41	227.472	1571.79	93.9135
1572.96	226.281	1573.33	93.1904
1574.5	225.742	1574.88	93.1647
1576.05	231.353	1576.42	93.1814
1577.59	227.734	1577.97	93.3061
1579.14	228.163	1579.51	95.2837
1580.68	226.64	1581.06	94.6806
1582.22	231.656	1582.6	94.4297
1583.77	232.671	1584.15	92.4462
1585.31	233.274	1585.69	94.0937
1586.85	229.992	1587.23	94.6498
1588.4	231.699	1588.78	94.9619
1589.94	231.382	1590.32	93.6052
1591.48	229.41	1591.86	94.008
1593.02	225.808	1593.41	95.6765
1594.56	228.246	1594.95	95.4055
1596.1	230.876	1596.49	95.3541
1597.64	227.969	1598.03	94.3734
1599.18	229.008	1599.57	95.8799
1600.72	229.234	1601.11	94.7338
1602.26	231.814	1602.65	95.1786
1603.8	230.377	1604.19	94.1663
1605.34	232.476	1605.73	94.224
1606.88	230.464	1607.27	93.4967
1608.42	230.636	1608.81	95.6535
1609.96	230.831	1610.35	96.9262
1611.5	233.016	1611.89	97.6816
1613.03	230.123	1613.43	94.6685
1614.57	231.268	1614.97	92.9096
1616.11	234.442	1616.51	91.7823
1617.65	236.537	1618.04	95.8218
1619.18	235.132	1619.58	96.6552
1620.72	231.333	1621.12	97.0529
1622.26	231.408	1622.66	96.6564
1623.79	230.829	1624.19	97.3577
1625.33	231.551	1625.73	96.6123
1626.86	231.205	1627.27	96.2431
1628.4	232.955	1628.8	96.1502
1629.93	232.197	1630.34	96.8485
1631.47	231.611	1631.87	99.0262
1633	233.459	1633.41	99.5709
1634.53	234.465	1634.94	99.0029
1636.07	233.659	1636.48	98.7331
1637.6	234.204	1638.01	98.803
1639.13	234.181	1639.54	98.1509
1640.67	237.434	1641.08	99.2162
1642.2	235.465	1642.61	103.728
1643.73	231.125	1644.14	105.145
1645.26	228.493	1645.68	102.904
1646.79	232.774	1647.21	102.301
1648.32	234.408	1648.74	104.747
1649.86	233.271	1650.27	105.884
1651.39	232.616	1651.8	105.111
1652.92	234.467	1653.33	105.656
1654.45	234.439	1654.87	108.677
1655.98	232.836	1656.4	110.818
1657.5	230.054	1657.93	108.392
1659.03	230.548	1659.46	107.496
1660.56	232.502	1660.99	110.035
1662.09	234.218	1662.51	113.284
1663.62	235.687	1664.04	111.296
1665.15	234.204	1665.57	110.247
1666.68	233.027	1667.1	110.311
1668.2	235.947	1668.63	110.251
1669.73	242.82	1670.16	111.722
1671.26	245.659	1671.69	112.373
1672.78	245.536	1673.21	113.775
1674.31	247.005	1674.74	113.083
1675.83	250.111	1676.27	114.467
1677.36	245.757	1677.79	113.852
1678.89	241.054	1679.32	112.478
1680.41	242.175	1680.84	113.51
1681.94	247.023	1682.37	116.172
1683.46	248.576	1683.9	116.792
1684.98	251.251	1685.42	115.307
1686.51	253.934	1686.95	114.255
1688.03	255.17	1688.47	111.681
1689.56	254.339	1689.99	111.285
1691.08	256.335	1691.52	111.637
1692.6	258.501	1693.04	111.658
1694.12	259.772	1694.57	111.076
1695.65	261.501	1696.09	111.419
1697.17	260.119	1697.61	112.307
1698.69	259.551	1699.13	111.312
1700.21	259.417	1700.66	111.057
1701.73	259.571	1702.18	109.355
1703.25	256.05	1703.7	110.396
1704.77	255.486	1705.22	108.523
1706.29	260.713	1706.74	106.96
1707.81	263.234	1708.26	104.687
1709.33	260.706	1709.78	104.089
1710.85	255.293	1711.3	101.927
1712.37	259.213	1712.82	99.6149
1713.89	264.6	1714.34	98.2139
1715.41	268.751	1715.86	97.0297
1716.93	264.715	1717.38	95.7401
1718.44	263.135	1718.9	94.1346
1719.96	259.496	1720.42	95.0312
1721.48	259.835	1721.94	95.4168
1723	260.665	1723.45	96.0101
1724.51	262.769	1724.97	93.626
1726.03	261.719	1726.49	91.7887
1727.55	261.635	1728.01	91.2406
1729.06	261.899	1729.52	92.7294
1730.58	263.212	1731.04	92.2384
1732.09	262.935	1732.56	93.4552
1733.61	263.761	1734.07	94.3782
1735.12	261.228	1735.59	93.8865
1736.64	258.851	1737.1	93.1103
1738.15	255.1	1738.62	93.9911
1739.67	253.144	1740.13	93.8029
1741.18	251.982	1741.65	94.3879
1742.69	256.087	1743.16	94.5332
1744.2	254.723	1744.68	94.0718
1745.72	248.686	1746.19	92.894
1747.23	242.82	1747.7	93.1775
1748.74	242.751	1749.21	91.0042
1750.25	241.279	1750.73	88.8104
1751.77	240.824	1752.24	90.506
1753.28	239.132	1753.75	92.1762
1754.79	236.125	1755.26	91.8737
1756.3	231.71	1756.78	90.5189
1757.81	231.548	1758.29	90.6796
1759.32	229.654	1759.8	90.2177
1760.83	229.411	1761.31	90.3934
1762.34	231.129	1762.82	91.6826
1763.85	233.674	1764.33	92.5643
1765.36	232.555	1765.84	91.7799
1766.87	229.916	1767.35	89.8946
1768.38	229.551	1768.86	90.4515
1769.88	233.502	1770.37	91.4083
1771.39	232.89	1771.88	90.8103
1772.9	227.653	1773.39	89.3401
1774.41	223.198	1774.89	88.2447
1775.91	228.174	1776.4	89.7369
1777.42	233.302	1777.91	89.7374
1778.93	234.992	1779.42	89.5364
1780.43	235.67	1780.92	90.2665
1781.94	233.095	1782.43	93.5211
1783.45	229.832	1783.94	94.4389
1784.95	227.149	1785.44	95.0126
1786.46	232.175	1786.95	94.4326
1787.96	233.434	1788.46	93.919
1789.47	233.22	1789.96	92.4426
1790.97	233.517	1791.47	93.7367
1792.47	236.54	1792.97	93.6137
1793.98	236.76	1794.48	94.5891
1795.48	234.882	1795.98	93.9096
1796.98	229.96	1797.48	94.4633
1798.49	229.103	1798.99	93.956
1799.99	232.939	1800.49	93.9412
1801.49	238.035	1801.99	93.0332
1803	236.005	1803.5	92.2131
1804.5	235.101	1805	93.0976
1806	234.528	1806.5	92.7039
1807.5	236.556	1808.01	92.6898
1809	236.174	1809.51	93.2825
1810.5	237.041	1811.01	94.1099
1812	237.866	1812.51	93.1297
1813.5	237.584	1814.01	92.0683
1815	237.509	1815.51	92.9498
1816.5	235.236	1817.01	94.2824
1818	234.888	1818.51	94.5895
1819.5	236.329	1820.01	92.9536
1821	237.356	1821.51	91.3509
1822.5	235.933	1823.01	92.3377
1823.99	233.254	1824.51	94.777
1825.49	235.01	1826.01	95.8961
1826.99	238.416	1827.51	95.1805
1828.49	241.655	1829	93.4828
1829.98	239.548	1830.5	94.041
1831.48	238.499	1832	95.8775
1832.98	240.923	1833.5	95.7139
1834.47	241.727	1834.99	94.1423
1835.97	240.499	1836.49	92.8179
1837.47	238.812	1837.99	93.9836
1838.96	237.544	1839.48	95.9578
1840.45	238.239	1840.98	96.7206
1841.95	240.146	1842.48	94.7525
1843.45	237.539	1843.97	93.6561
1844.94	238.432	1845.46	94.5746
1846.43	241.954	1846.96	94.36
1847.93	243.472	1848.46	93.1197
1849.42	239.311	1849.95	93.3436
1850.91	237.582	1851.44	93.376
1852.41	239.01	1852.94	93.3035
1853.9	239.486	1854.43	92.7013
1855.39	238.511	1855.92	93.9999
1856.88	240.319	1857.42	93.9484
1858.37	241.42	1858.91	93.2771
1859.87	240.484	1860.4	93.0147
1861.36	238.948	1861.89	92.7253
1862.85	240.34	1863.38	92.9592
1864.34	243.642	1864.88	92.3875
1865.83	243.248	1866.37	93.283
1867.32	241.868	1867.86	93.4959
1868.81	237.429	1869.35	93.8982
1870.3	239.452	1870.84	93.1968
1871.79	242.336	1872.33	92.6036
1873.28	244.731	1873.82	93.4511
1874.77	243.433	1875.31	93.9948
1876.25	244.826	1876.8	93.164
1877.74	243.372	1878.29	94.3964
1879.23	241.231	1879.78	92.886
1880.72	241.81	1881.26	93.8835
1882.2	245.571	1882.75	93.5941
1883.69	244.951	1884.24	95.4761
1885.18	245.037	1885.73	93.1206
1886.66	245.122	1887.21	93.4414
1888.15	243.358	1888.7	93.2542
1889.64	242.167	1890.19	93.5332
1891.12	246.423	1891.67	93.7518
1892.61	249.693	1893.16	94.106
1894.09	250.551	1894.65	93.9309
1895.58	249.139	1896.13	92.8532
1897.06	247.224	1897.62	92.5518
1898.55	247.302	1899.1	92.7734
1900.03	246.784	1900.59	93.1306
1901.51	248.217	1902.07	94.2123
1903	248.17	1903.56	94.1564
1904.48	245.899	1905.04	93.6904
1905.96	244.956	1906.52	94.3329
1907.45	245.423	1908.01	95.1534
1908.93	246.405	1909.49	95.49
1910.41	244.831	1910.97	94.8799
1911.89	246.589	1912.46	94.7806
1913.37	245.873	1913.94	93.3187
1914.85	244.106	1915.42	92.654
1916.33	241.156	1916.9	93.2041
1917.82	243.568	1918.38	93.7463
1919.3	244.564	1919.86	94.2821
1920.78	243.693	1921.34	92.7219
1922.26	242.325	1922.83	93.0346
1923.74	245.03	1924.31	94.1409
1925.22	245.343	1925.79	95.2026
1926.69	241.048	1927.27	94.7163
1928.17	238.898	1928.75	95.2563
1929.65	241.234	1930.23	94.466
1931.13	244.688	1931.7	93.299
1932.61	246.037	1933.18	92.7929
1934.08	244.053	1934.66	93.411
1935.56	242.079	1936.14	94.05
1937.04	239.064	1937.62	94.6648
1938.52	238.028	1939.09	94.2072
1939.99	239.049	1940.57	93.4124
1941.47	242.033	1942.05	92.7193
1942.95	243.164	1943.53	93.4684
1944.42	240.079	1945	93.2798
1945.9	238.185	1946.48	93.8419
1947.37	238.823	1947.96	94.6754
1948.85	241.98	1949.43	95.5054
1950.32	240.402	1950.91	94.7487
1951.79	236.432	1952.38	94.0293
1953.27	234.459	1953.86	93.9681
1954.74	238.204	1955.33	94.7557
1956.22	240.419	1956.8	94.8587
1957.69	238.315	1958.28	94.165
1959.16	235.334	1959.75	93.198
1960.64	236.27	1961.23	93.1133
1962.11	237.193	1962.7	93.5616
1963.58	236.145	1964.17	93.2961
1965.05	235.448	1965.65	93.6229
1966.52	236.982	1967.12	93.8609
1968	236.101	1968.59	94.5743
1969.47	234.116	1970.06	93.7793
1970.94	232.043	1971.53	93.3896
1972.41	232.159	1973.01	93.0385
1973.88	232.201	1974.48	92.5458
1975.35	231.691	1975.95	92.432
1976.82	231.044	1977.42	92.8096
1978.29	231.284	1978.89	93.1626
1979.76	231.86	1980.36	92.6149
1981.23	230.951	1981.83	92.9379
1982.69	231.819	1983.3	92.3131
1984.16	232.2	1984.77	92.1757
1985.63	230.749	1986.24	92.4778
1987.1	230.01	1987.7	92.7695
1988.57	229.323	1989.17	92.8669
1990.03	228.633	1990.64	93.3514
1991.5	227.819	1992.11	93.3567
1992.97	228.68	1993.58	92.259
1994.43	228.692	1995.04	92.0248
1995.9	228.179	1996.51	91.6992
1997.36	227.97	1997.98	91.3043
1998.83	227.958	1999.44	90.7815
2000.3	228.541	2000.91	91.3632

## Sheet: Figure 2g
X	Y1	Y2	Y3	Y4	Y5	Y6	Y7	Y8	Y9
1000000	0.006	0.00845	0.00859	0.0101	0.0118	0.0134	0.0155	0.0178	0.02
714286	0.00609	0.00822	0.00874	0.0103	0.0121	0.0138	0.0159	0.018	0.0203
510204	0.00629	0.00818	0.009	0.0106	0.0124	0.0141	0.0161	0.0183	0.0205
364432	0.0065	0.00826	0.00929	0.0109	0.0127	0.0144	0.0164	0.0185	0.0209
260308	0.00676	0.00842	0.00961	0.0113	0.013	0.0147	0.0165	0.0187	0.0213
185934	0.00692	0.00859	0.00995	0.0117	0.0134	0.015	0.0168	0.019	0.022
132810	0.0072	0.00885	0.0103	0.012	0.0136	0.0152	0.0169	0.0193	0.0229
94864.5	0.00752	0.00915	0.0107	0.0123	0.0138	0.0153	0.0171	0.0198	0.0242
67760.4	0.00783	0.00948	0.011	0.0126	0.014	0.0153	0.0173	0.0205	0.0257
48400.3	0.00816	0.00982	0.0114	0.0128	0.0141	0.0154	0.0176	0.0215	0.0275
34571.6	0.00843	0.0101	0.0116	0.013	0.0142	0.0155	0.018	0.0227	0.0296
24694	0.00875	0.0104	0.0119	0.0131	0.0142	0.0156	0.0186	0.0243	0.0317
17638.6	0.0091	0.0107	0.0121	0.0131	0.0141	0.0158	0.0194	0.026	0.0334
12599	0.00942	0.011	0.0122	0.0131	0.0141	0.0161	0.0205	0.028	0.0347
8999.28	0.00976	0.0112	0.0123	0.0131	0.0141	0.0166	0.0219	0.0301	0.0351
6428.05	0.0101	0.0114	0.0123	0.013	0.0143	0.0173	0.0236	0.032	0.0347
4591.47	0.0103	0.0115	0.0122	0.013	0.0145	0.0182	0.0254	0.0335	0.0335
3279.62	0.0105	0.0115	0.0122	0.0129	0.0148	0.0193	0.0274	0.0346	0.0319
2342.58	0.0107	0.0115	0.0121	0.0129	0.0153	0.0208	0.0294	0.035	0.0301
1673.28	0.0108	0.0115	0.0119	0.013	0.0161	0.0225	0.0313	0.035	0.0284
1195.2	0.0109	0.0114	0.0118	0.0132	0.017	0.0245	0.0328	0.0345	0.0272
853.712	0.0109	0.0113	0.0118	0.0136	0.0183	0.0265	0.0338	0.0339	0.0264
609.794	0.0109	0.0111	0.0118	0.0141	0.0198	0.0286	0.0342	0.0333	0.0259
435.567	0.0108	0.011	0.0118	0.0149	0.0216	0.0304	0.0341	0.033	0.0252
311.119	0.0106	0.0108	0.012	0.0158	0.0236	0.0319	0.0335	0.0328	0.0241
222.228	0.0105	0.0107	0.0123	0.0171	0.0257	0.0327	0.0327	0.0326	0.0223
158.734	0.0103	0.0107	0.0128	0.0186	0.0279	0.0329	0.0319	0.0322	0.0198
113.382	0.0102	0.0107	0.0135	0.0203	0.0298	0.0323	0.031	0.0312	0.0168
80.9869	0.01	0.0108	0.0144	0.0224	0.0314	0.0311	0.0303	0.0292	0.0137
57.8478	0.00981	0.0111	0.0155	0.0246	0.0324	0.0294	0.0298	0.0262	0.0108
41.3199	0.00973	0.0115	0.017	0.0267	0.0326	0.0276	0.0296	0.0224	0.00829
29.5142	0.00971	0.0121	0.0187	0.0289	0.032	0.0259	0.0299	0.0183	0.00625
21.0816	0.00981	0.0128	0.0206	0.0306	0.0307	0.0243	0.0306	0.0144	0.00465
15.0583	0.00987	0.0137	0.0227	0.0318	0.0289	0.023	0.0311	0.011	0.00343
10.7559	0.0101	0.015	0.025	0.0324	0.0269	0.0221	0.0308	0.0082	0.00251
7.68279	0.0105	0.0164	0.0273	0.0319	0.0249	0.0219	0.029	0.00605	0.00183
5.4877	0.0111	0.0183	0.0293	0.0308	0.0231	0.0223	0.0256	0.00442	0.00132
3.91979	0.0119	0.0204	0.0311	0.0291	0.0217	0.0236	0.0213	0.00319	0.000953
2.79985	0.0128	0.0227	0.0321	0.027	0.0207	0.0257	0.0168	0.00231	0.000686
1.99989	0.0141	0.0248	0.0323	0.0249	0.0203	0.0286	0.0128	0.00167	0.000492
1.4285	0.0157	0.0277	0.0316	0.0231	0.0204	0.0323	0.00958	0.00119	0.000353
1.02035	0.0175	0.0297	0.0302	0.0216	0.0207	0.0356	0.00702	0.000856	0.000254
0.72882	0.0198	0.0314	0.0285	0.0207	0.0219	0.0376	0.00511	0.000613	0.000182
0.52059	0.0219	0.0323	0.0262	0.0202	0.0232	0.0372	0.00368	0.000439	0.000131
0.37185	0.0245	0.0327	0.0242	0.0201	0.0246	0.0343	0.00265	0.000315	9.42e-05
0.26561	0.0269	0.032	0.0225	0.0205	0.0261	0.0296	0.00191	0.000226	6.78e-05
0.18972	0.0291	0.0306	0.0213	0.0212	0.0269	0.0245	0.00137	0.000162	4.93e-05
0.13551	0.0315	0.0287	0.0209	0.0227	0.0262	0.0195	0.000979	0.000116	3.58e-05
0.1	0.0328	0.0268	0.0209	0.024	0.026	0.0156	0.000729	8.64e-05	2.71e-05

## Sheet: Figure 2h
X	Y1	Y2	Y3	Y4	Y5	Y6
4.115	/	-0.496	-4.571	/	-3.4166	-5.53634
3.953	/	-1.156	-4.967	/	-4.0916	-5.7495
3.802	/	-2.84	-5.278	/	-4.74292	-5.92713
3.663	-1.79	-3.64	/	-4.02055	-5.33502	/
3.534	-2.188	-4.127	/	-4.68371	-5.73765	/
3.413	-3.162	-4.596	/	-5.15972	-6.09965	/
3.3	-3.99	-5.139	/	-5.69029	-6.37713	/
3.195	-4.34	-5.554	/	-6.06923	-6.67318	/
