# Supplementary material for: Supramolecular metallic foams with ultrahigh specific strength and sustainable recyclability
Source: Nat Commun. 2024 May 29;15:4553. doi: 10.1038/s41467-024-49091-6 (PMC11137098; doi:10.1038/s41467-024-49091-6)
Supplement: Supplementary file 3 — Source Data [file 41467_2024_49091_MOESM3_ESM.zip › Source Data/Figure 3.xlsx]

## Sheet: Figure 3a
X1	Y1	X2	Y2
-10.6012	0	-25.587	0
0.00546	0.00916	1.66808e-05	0.08545
0.01582	0.00763	0.02502	0.12665
0.02618	0.00153	0.05002	0.12817
0.03655	0.00153	0.07502	0.18921
0.04691	0	0.10001	0.18616
0.05727	0	0.12501	0.18921
0.06763	0	0.15001	0.25024
0.078	0.00153	0.17501	0.29144
0.08836	0	0.20001	0.32654
0.09872	0	0.22501	0.32806
0.10909	0	0.25001	0.36011
0.11945	0	0.27501	0.38452
0.12981	0	0.30001	0.41809
0.14018	0	0.32501	0.46234
0.15054	0	0.35001	0.50354
0.1609	0	0.37501	0.52795
0.17127	0	0.40001	0.61798
0.18163	0	0.42501	0.58289
0.19199	0	0.45001	0.65002
0.20235	0.00153	0.47501	0.67596
0.21272	0	0.50001	0.75684
0.22308	0.00305	0.52501	0.79041
0.23344	0	0.55001	0.97961
0.24381	0.00153	0.57501	1.00098
0.25417	0	0.60001	1.00708
0.26453	0	0.625	1.1261
0.2749	0	0.65	1.297
0.28526	0.00305	0.675	1.17035
0.29562	0	0.7	1.31989
0.30599	0.00153	0.725	1.30768
0.31635	0	0.75	1.38702
0.32671	0	0.775	1.45721
0.33707	0	0.8	1.64795
0.34744	0	0.825	1.69525
0.3578	0.00153	0.85	1.68915
0.36816	0	0.875	1.83258
0.37853	0	0.9	1.93481
0.38889	0.00153	0.925	1.95465
0.39925	0.00153	0.95	2.08588
0.40962	0	0.975	2.04468
0.41998	0	1	2.1225
0.43034	0.00153	1.025	2.1286
0.44071	0	1.05	2.16065
0.45107	0	1.075	2.27203
0.46143	0	1.1	2.25983
0.47179	0	1.125	2.27508
0.48216	0	1.14999	2.25983
0.49252	0	1.17499	2.32391
0.50288	0	1.19999	2.26288
0.51325	0	1.22499	2.09656
0.52361	0	1.24999	2.12097
0.53397	0	1.27499	2.03552
0.54434	0	1.29999	2.00043
0.5547	0	1.32499	1.98669
0.56506	0.00305	1.34999	1.82953
0.57543	0	1.37499	1.93939
0.58579	0	1.39999	1.75781
0.59615	0	1.42499	1.65863
0.60651	0.00153	1.44999	1.56708
0.61688	0	1.47499	1.51367
0.62724	0	1.49999	1.55029
0.6376	0	1.52499	1.37176
0.64797	0	1.54999	1.34583
0.65833	0	1.57499	1.21155
0.66869	0.00153	1.59999	1.1673
0.67906	0	1.62499	1.08795
0.68942	0	1.64999	0.95825
0.69978	0	1.67498	0.92011
0.71015	0	1.69998	0.89264
0.72051	0	1.72498	0.7843
0.73087	0	1.74998	0.76752
0.74123	0	1.77498	0.74158
0.7516	0	1.79998	0.62714
0.76196	0	1.82498	0.57983
0.77232	0	1.84998	0.53864
0.78269	0	1.87498	0.49896
0.79305	0	1.89998	0.49286
0.80341	0.00153	1.92498	0.49286
0.81378	0.00153	1.94998	0.39978
0.82414	0	1.97498	0.35706
0.8345	0	1.99998	0.32654
0.84487	0	2.02498	0.32043
0.85523	0	2.04998	0.27771
0.86559	0.00153	2.07498	0.29755
0.87595	0	2.09998	0.26093
0.88632	0	2.12498	0.22583
0.89668	0.00305	2.14998	0.24567
0.90704	0	2.17497	0.22278
0.91741	0	2.19997	0.19989
0.92777	0.00305	2.22497	0.19073
0.93813	0	2.24997	0.16479
0.9485	0	2.27497	0.14343
0.95886	0	2.29997	0.14801
0.96922	0.00153	2.32497	0.13275
0.97959	0.00153	2.34997	0.14648
0.98995	0	2.37497	0.10071
1.00031	0.00458	2.39997	0.10529
1.01068	0	2.42497	0.10681
1.02104	0.00305	2.44997	0.08087
1.0314	0	2.47497	0.07477
1.04176	0.00153	2.49997	0.04272
1.05213	0.00153	2.52497	0.0824
1.06249	0.00153	2.54997	0.05951
1.07285	0.00153	2.57497	0.06104
1.08322	0.00153	2.59997	0.04578
1.09358	0.00153	2.62497	0.0473
1.10394	0.00153	2.64997	0.03967
1.11431	0.00305	2.67497	0.03357
1.12467	0.0061	2.69996	0.03662
1.13503	0.00153	2.72496	0.0351
1.14539	0.00458	2.74996	0.02899
1.15576	0.00153	2.77496	0.03052
1.16612	0.00153	2.79996	0.03967
1.17648	0.00153	2.82496	0.03204
1.18685	0	2.84996	0.03204
1.19721	0	2.87496	0.02747
1.20757	0.00153	2.89996	0.02289
1.21794	0	2.92496	0.01984
1.2283	0	2.94996	0.01678
1.23866	0	2.97496	0.03052
1.24903	0	2.99996	0.02594
1.25939	0.00153	3.02496	0.01373
1.26975	0	3.04996	0.02136
1.28011	0.00153	3.07496	0.01373
1.29048	0	3.09996	0.02136
1.30084	0	3.12496	0.01831
1.3112	0	3.14996	0.01068
1.32157	0.00153	3.17496	0.01984
1.33193	0.00305	3.19996	0.00916
1.34229	0.00153	3.22496	0.0061
1.35266	0.00153	3.24995	0.0061
1.36302	0	3.27495	0.01221
1.37338	0.00458	3.29995	0.01221
1.38375	0.00153	3.32495	0.01221
1.39411	0	3.34995	0.01221
1.40447	0.00153	3.37495	0.01068
1.41484	0	3.39995	0.01526
1.4252	0.00153	3.42495	0.01068
1.43556	0.00153	3.44995	0.01678
1.44592	0.00153	3.47495	0.0061
1.45629	0	3.49995	0.01526
1.46665	0	3.52495	0.00458
1.47701	0	3.54995	0.0061
1.48738	0.00153	3.57495	0.0061
1.49774	0.00305	3.59995	0.01221
1.5081	0	3.62495	0.01373
1.51847	0	3.64995	0.00916
1.52883	0.00458	3.67495	0.0061
1.53919	0	3.69995	0.01068
1.54956	0	3.72495	0.00916
1.55992	0.00153	3.74994	0.01221
1.57028	0.00153	3.77494	0.0061
1.58064	0.00153	3.79994	0.0061
1.59101	0.00305	3.82494	0.00763
1.60137	0.00153	3.84994	0.00458
1.61173	0	3.87494	0.00763
1.6221	0.00153	3.89994	0.00763
1.63246	0	3.92494	0.00763
1.64282	0.00305	3.94994	0.0061
1.65319	0.00153	3.97494	0.0061
1.66355	0	3.99994	0.00458
1.67391	0.00153	4.02494	0.0061
1.68428	0	4.04994	0.01373
1.69464	0.00153	4.07494	0.00763
1.705	0.00305	4.09994	0.00458
1.71536	0.00153	4.12494	0.0061
1.72573	0.00153	4.14994	0.00305
1.73609	0	4.17494	0.00305
1.74645	0.00153	4.19994	0.00763
1.75682	0.00153	4.22494	0.0061
1.76718	0	4.24993	0.00458
1.77754	0	4.27494	0.00763
1.78791	0.00305	4.29993	0.0061
1.79827	0.00305	4.32493	0.00763
1.80863	0.00153	4.34993	0.0061
1.819	0.00153	4.37493	0.00305
1.82936	0	4.39993	0.00763
1.83972	0.00153	4.42493	0.00458
1.85008	0.00305	4.44993	0.0061
1.86045	0.00305	4.47493	0.0061
1.87081	0.00153	4.49993	0.00305
1.88117	0.0061	4.52493	0.00763
1.89154	0.00458	4.54993	0.00458
1.9019	0.00305	4.57493	0.00763
1.91226	0.00153	4.59993	0.0061
1.92263	0.00305	4.62493	0.00916
1.93299	0.00153	4.64993	0.0061
1.94335	0.00305	4.67493	0.00153
1.95371	0.00305	4.69993	0.0061
1.96408	0	4.72493	0.00305
1.97444	0	--	--
1.9848	0.00153	--	--
1.99517	0	--	--
2.00553	0.00153	--	--
2.01589	0.00153	--	--
2.02626	0.00305	--	--
2.03662	0.0061	--	--
2.04698	0.00763	--	--
2.05735	0.0061	--	--
2.06771	0.00305	--	--
2.07807	0.00153	--	--
2.08844	0.00153	--	--
2.0988	0.00153	--	--
2.10916	0.00153	--	--
2.11952	0.00153	--	--
2.12989	0	--	--
2.14025	0	--	--
2.15061	0	--	--
2.16098	0.00153	--	--
2.17134	0	--	--
2.1817	0.00458	--	--
2.19207	0.00153	--	--
2.20243	0.00153	--	--
2.21279	0.00458	--	--
2.22316	0.00153	--	--
2.23352	0.00153	--	--
2.24388	0.00763	--	--
2.25424	0.00153	--	--
2.26461	0	--	--
2.27497	0.00153	--	--
2.28533	0.00153	--	--
2.2957	0.00153	--	--
2.30606	0.00763	--	--
2.31642	0.00153	--	--
2.32679	0.00458	--	--
2.33715	0.00153	--	--
2.34751	0.00305	--	--
2.35787	0	--	--
2.36824	0.00305	--	--
2.3786	0.00153	--	--
2.38896	0.00305	--	--
2.39933	0.00305	--	--
2.40969	0	--	--
2.42005	0.00305	--	--
2.43042	0.00458	--	--
2.44078	0	--	--
2.45114	0.00458	--	--
2.46151	0.00153	--	--
2.47187	0.00458	--	--
2.48223	0	--	--
2.4926	0.0061	--	--
2.50296	0.00153	--	--
2.51332	0.00305	--	--
2.52368	0.00153	--	--
2.53405	0.00458	--	--
2.54441	0.00305	--	--
2.55477	0	--	--
2.56514	0.0061	--	--
2.5755	0.00153	--	--
2.58586	0.00153	--	--
2.59623	0.00305	--	--
2.60659	0.00305	--	--
2.61695	0	--	--
2.62731	0.00305	--	--
2.63768	0	--	--
2.64804	0.00153	--	--
2.6584	0.00458	--	--
2.66877	0.00153	--	--
2.67913	0.00153	--	--
2.68949	0.00305	--	--
2.69986	0.00916	--	--
2.71022	0.00305	--	--
2.72058	0.00305	--	--
2.73095	0	--	--
2.74131	0.00153	--	--
2.75167	0.00305	--	--
2.76204	0	--	--
2.7724	0.00153	--	--
2.78276	0.00153	--	--
2.79312	0.0061	--	--
2.80349	0	--	--
2.81385	0.00153	--	--
2.82421	0.00305	--	--
2.83458	0.00458	--	--
2.84494	0.00458	--	--
2.8553	0	--	--
2.86567	0.00305	--	--
2.87603	0.00458	--	--
2.88639	0.00305	--	--
2.89675	0.00763	--	--
2.90712	0.00305	--	--
2.91748	0.0061	--	--
2.92784	0	--	--
2.93821	0.00153	--	--
2.94857	0.00458	--	--
2.95893	0	--	--
2.9693	0.00153	--	--
2.97966	0	--	--
2.99002	0.00153	--	--
3.00039	0.00763	--	--
3.01075	0.00153	--	--
3.02111	0.00458	--	--
3.03147	0.00458	--	--
3.04184	0.00153	--	--
3.0522	0.00153	--	--
3.06256	0.00153	--	--
3.07293	0.00153	--	--
3.08329	0.0061	--	--
3.09365	0.00305	--	--
3.10402	0.00153	--	--
3.11438	0.00153	--	--
3.12474	0.01068	--	--
3.13511	0.00458	--	--
3.14547	0.0061	--	--
3.15583	0.01221	--	--
3.1662	0.00305	--	--
3.17656	0.0061	--	--
3.18692	0.00305	--	--
3.19728	0.00305	--	--
3.20765	0.00153	--	--
3.21801	0.00305	--	--
3.22837	0.00458	--	--
3.23874	0.00458	--	--
3.2491	0.0061	--	--
3.25946	0.00305	--	--
3.26983	0.00153	--	--
3.28019	0.00916	--	--
3.29055	0	--	--
3.30091	0.00458	--	--
3.31128	0	--	--
3.32164	0.00153	--	--
3.332	0.01068	--	--
3.34237	0.00153	--	--
3.35273	0.00305	--	--
3.36309	0.00763	--	--
3.37346	0.00153	--	--
3.38382	0.00916	--	--
3.39418	0.0061	--	--
3.40455	0.00458	--	--
3.41491	0.00305	--	--
3.42527	0.0061	--	--
3.43564	0	--	--
3.446	0.00458	--	--
3.45636	0.00458	--	--
3.46672	0.00916	--	--
3.47709	0.00153	--	--
3.48745	0.00763	--	--
3.49781	0.00916	--	--
3.50818	0.01068	--	--
3.51854	0.00458	--	--
3.5289	0.00458	--	--
3.53927	0.0061	--	--
3.54963	0.00458	--	--
3.55999	0.00458	--	--
3.57036	0.00763	--	--
3.58072	0.00916	--	--
3.59108	0.00458	--	--
3.60144	0.01068	--	--
3.61181	0.00763	--	--
3.62217	0.00916	--	--
3.63253	0.00763	--	--
3.6429	0.00153	--	--
3.65326	0.00458	--	--
3.66362	0.00305	--	--
3.67399	0.00763	--	--
3.68435	0.00458	--	--
3.69471	0.0061	--	--
3.70507	0.00458	--	--
3.71544	0.0061	--	--
3.7258	0.00916	--	--
3.73616	0.00763	--	--
3.74653	0.00916	--	--
3.75689	0.0061	--	--
3.76725	0.00763	--	--
3.77762	0.01068	--	--
3.78798	0.00305	--	--
3.79834	0.00458	--	--
3.80871	0.0061	--	--
3.81907	0.01221	--	--
3.82943	0.01373	--	--
3.8398	0.00305	--	--
3.85016	0.00916	--	--
3.86052	0.01221	--	--
3.87088	0.00763	--	--
3.88125	0.00916	--	--
3.89161	0.0061	--	--
3.90197	0.01526	--	--
3.91234	0.01221	--	--
3.9227	0.00763	--	--
3.93306	0.01068	--	--
3.94343	0.00916	--	--
3.95379	0.0061	--	--
3.96415	0.01068	--	--
3.97452	0.01068	--	--
3.98488	0.01221	--	--
3.99524	0.01068	--	--
4.0056	0.01526	--	--
4.01597	0.01678	--	--
4.02633	0.00763	--	--
4.03669	0.01526	--	--
4.04706	0.01221	--	--
4.05742	0.0061	--	--
4.06778	0.00763	--	--
4.07815	0.01221	--	--
4.08851	0.0061	--	--
4.09887	0.01068	--	--
4.10924	0.0061	--	--
4.1196	0.01068	--	--
4.12996	0.0061	--	--
4.14032	0.01068	--	--
4.15069	0.01373	--	--
4.16105	0.01068	--	--
4.17141	0.02289	--	--
4.18178	0.01068	--	--
4.19214	0.01678	--	--
4.2025	0.01068	--	--
4.21287	0.01984	--	--
4.22323	0.01068	--	--
4.23359	0.01831	--	--
4.24395	0.02289	--	--
4.25432	0.01678	--	--
4.26468	0.01373	--	--
4.27504	0.00763	--	--
4.28541	0.01068	--	--
4.29577	0.01526	--	--
4.30613	0.01678	--	--
4.3165	0.01984	--	--
4.32686	0.03204	--	--
4.33722	0.01678	--	--
4.34759	0.01068	--	--
4.35795	0.01526	--	--
4.36831	0.01526	--	--
4.37868	0.01984	--	--
4.38904	0.01678	--	--
4.3994	0.02441	--	--
4.40976	0.01068	--	--
4.42013	0.01831	--	--
4.43049	0.01678	--	--
4.44085	0.01831	--	--
4.45122	0.02441	--	--
4.46158	0.0061	--	--
4.47194	0.01373	--	--
4.48231	0.02136	--	--
4.49267	0.01373	--	--
4.50303	0.02289	--	--
4.5134	0.01373	--	--
4.52376	0.01831	--	--
4.53412	0.01984	--	--
4.54448	0.03052	--	--
4.55485	0.01831	--	--
4.56521	0.01221	--	--
4.57557	0.02441	--	--
4.58594	0.03204	--	--
4.5963	0.01678	--	--
4.60666	0.02594	--	--
4.61703	0.01984	--	--
4.62739	0.02136	--	--
4.63775	0.02747	--	--
4.64811	0.0351	--	--
4.65848	0.02594	--	--
4.66884	0.03815	--	--
4.6792	0.02594	--	--
4.68957	0.02289	--	--
4.69993	0.02289	--	--
4.71029	0.01831	--	--
4.72066	0.02899	--	--
4.73102	0.02136	--	--
4.74138	0.01678	--	--
4.75175	0.03052	--	--
4.76211	0.02136	--	--
4.77247	0.02747	--	--
4.78284	0.0351	--	--
4.7932	0.02747	--	--
4.80356	0.02747	--	--
4.81392	0.03967	--	--
4.82429	0.02594	--	--
4.83465	0.03815	--	--
4.84501	0.02594	--	--
4.85538	0.0351	--	--
4.86574	0.02594	--	--
4.8761	0.03815	--	--
4.88647	0.02594	--	--
4.89683	0.0351	--	--
4.90719	0.0351	--	--
4.91756	0.03052	--	--
4.92792	0.03662	--	--
4.93828	0.02899	--	--
4.94864	0.03967	--	--
4.95901	0.0351	--	--
4.96937	0.02441	--	--
4.97973	0.03662	--	--
4.9901	0.02289	--	--
5.00046	0.01984	--	--
5.01082	0.03204	--	--
5.02119	0.0351	--	--
5.03155	0.04272	--	--
5.04191	0.03357	--	--
5.05228	0.03815	--	--
5.06264	0.04578	--	--
5.073	0.0412	--	--
5.08336	0.03815	--	--
5.09373	0.03357	--	--
5.10409	0.0473	--	--
5.11445	0.03204	--	--
5.12482	0.0351	--	--
5.13518	0.03662	--	--
5.14554	0.05188	--	--
5.15591	0.04272	--	--
5.16627	0.03662	--	--
5.17663	0.03815	--	--
5.18699	0.01984	--	--
5.19736	0.04425	--	--
5.20772	0.04272	--	--
5.21808	0.05035	--	--
5.22845	0.03815	--	--
5.23881	0.03662	--	--
5.24917	0.04578	--	--
5.25954	0.03815	--	--
5.2699	0.05188	--	--
5.28026	0.0412	--	--
5.29063	0.03357	--	--
5.30099	0.03357	--	--
5.31135	0.0473	--	--
5.32172	0.04883	--	--
5.33208	0.04883	--	--
5.34244	0.04578	--	--
5.35281	0.05798	--	--
5.36317	0.04578	--	--
5.37353	0.05798	--	--
5.38389	0.06714	--	--
5.39426	0.06256	--	--
5.40462	0.05646	--	--
5.41498	0.0473	--	--
5.42535	0.06104	--	--
5.43571	0.06561	--	--
5.44607	0.04425	--	--
5.45643	0.06104	--	--
5.4668	0.04578	--	--
5.47716	0.06409	--	--
5.48752	0.06866	--	--
5.49789	0.05798	--	--
5.50825	0.05798	--	--
5.51861	0.05341	--	--
5.52898	0.05341	--	--
5.53934	0.05035	--	--
5.5497	0.06409	--	--
5.56007	0.04272	--	--
5.57043	0.05493	--	--
5.58079	0.05646	--	--
5.59116	0.06256	--	--
5.60152	0.0473	--	--
5.61188	0.04272	--	--
5.62225	0.05646	--	--
5.63261	0.04883	--	--
5.64297	0.06104	--	--
5.65333	0.04578	--	--
5.6637	0.07629	--	--
5.67406	0.05188	--	--
5.68442	0.08392	--	--
5.69479	0.05035	--	--
5.70515	0.07172	--	--
5.71551	0.05951	--	--
5.72588	0.06256	--	--
5.73624	0.06866	--	--
5.7466	0.08545	--	--
5.75696	0.07172	--	--
5.76733	0.07477	--	--
5.77769	0.08087	--	--
5.78805	0.08545	--	--
5.79842	0.06866	--	--
5.80878	0.07782	--	--
5.81914	0.07477	--	--
5.82951	0.07782	--	--
5.83987	0.07172	--	--
5.85023	0.07782	--	--
5.8606	0.07477	--	--
5.87096	0.10223	--	--
5.88132	0.07172	--	--
5.89168	0.07629	--	--
5.90205	0.05951	--	--
5.91241	0.08392	--	--
5.92277	0.08392	--	--
5.93314	0.06866	--	--
5.9435	0.08087	--	--
5.95386	0.07935	--	--
5.96423	0.08087	--	--
5.97459	0.07629	--	--
5.98495	0.10071	--	--
5.99531	0.0824	--	--
6.00568	0.09155	--	--
6.01604	0.07629	--	--
6.0264	0.0885	--	--
6.03677	0.07477	--	--
6.04713	0.08545	--	--
6.05749	0.09155	--	--
6.06786	0.09003	--	--
6.07822	0.08698	--	--
6.08858	0.10529	--	--
6.09895	0.09918	--	--
6.10931	0.10071	--	--
6.11967	0.09613	--	--
6.13004	0.08698	--	--
6.1404	0.0946	--	--
6.15076	0.0885	--	--
6.16113	0.08087	--	--
6.17149	0.10681	--	--
6.18185	0.09613	--	--
6.19221	0.10834	--	--
6.20258	0.0946	--	--
6.21294	0.09766	--	--
6.2233	0.10529	--	--
6.23367	0.06714	--	--
6.24403	0.09613	--	--
6.25439	0.08698	--	--
6.26476	0.0885	--	--
6.27512	0.09766	--	--
6.28548	0.11749	--	--
6.29584	0.10223	--	--
6.30621	0.10529	--	--
6.31657	0.09308	--	--
6.32693	0.10834	--	--
6.3373	0.11597	--	--
6.34766	0.07782	--	--
6.35802	0.10376	--	--
6.36839	0.09918	--	--
6.37875	0.11139	--	--
6.38911	0.10529	--	--
6.39948	0.10071	--	--
6.40984	0.10986	--	--
6.4202	0.14496	--	--
6.43056	0.1236	--	--
6.44093	0.13428	--	--
6.45129	0.11902	--	--
6.46165	0.12054	--	--
6.47202	0.13733	--	--
6.48238	0.11444	--	--
6.49274	0.09308	--	--
6.50311	0.1236	--	--
6.51347	0.1297	--	--
6.52383	0.11444	--	--
6.5342	0.10834	--	--
6.54456	0.13428	--	--
6.55492	0.09918	--	--
6.56529	0.13275	--	--
6.57565	0.11749	--	--
6.58601	0.11292	--	--
6.59637	0.11597	--	--
6.60674	0.10071	--	--
6.6171	0.12512	--	--
6.62746	0.11139	--	--
6.63783	0.15717	--	--
6.64819	0.1358	--	--
6.65855	0.16785	--	--
6.66892	0.12512	--	--
6.67928	0.13275	--	--
6.68964	0.1236	--	--
6.70001	0.12054	--	--
6.71037	0.13123	--	--
6.72073	0.13123	--	--
6.73109	0.14954	--	--
6.74146	0.14343	--	--
6.75182	0.14801	--	--
6.76218	0.1358	--	--
6.77255	0.13123	--	--
6.78291	0.13275	--	--
6.79327	0.13123	--	--
6.80364	0.13123	--	--
6.814	0.14496	--	--
6.82436	0.14648	--	--
6.83472	0.16785	--	--
6.84509	0.12054	--	--
6.85545	0.12665	--	--
6.86581	0.14038	--	--
6.87618	0.14038	--	--
6.88654	0.16327	--	--
6.8969	0.14954	--	--
6.90727	0.1358	--	--
6.91763	0.14801	--	--
6.92799	0.15106	--	--
6.93836	0.14191	--	--
6.94872	0.14496	--	--
6.95908	0.1236	--	--
6.96945	0.13886	--	--
6.97981	0.15717	--	--
6.99017	0.17242	--	--
7.00053	0.177	--	--
7.0109	0.15259	--	--
7.02126	0.14801	--	--
7.03162	0.15717	--	--
7.04199	0.16479	--	--
7.05235	0.15564	--	--
7.06271	0.14954	--	--
7.07308	0.1358	--	--
7.08344	0.15717	--	--
7.0938	0.20599	--	--
7.10417	0.14954	--	--
7.11453	0.17242	--	--
7.12489	0.14343	--	--
7.13525	0.18768	--	--
7.14562	0.16327	--	--
7.15598	0.18311	--	--
7.16634	0.18311	--	--
7.17671	0.13428	--	--
7.18707	0.13886	--	--
7.19743	0.17395	--	--
7.2078	0.16937	--	--
7.21816	0.14038	--	--
7.22852	0.17395	--	--
7.23888	0.14954	--	--
7.24925	0.18005	--	--
7.25961	0.15411	--	--
7.26997	0.15869	--	--
7.28034	0.18616	--	--
7.2907	0.1709	--	--
7.30106	0.17853	--	--
7.31143	0.18768	--	--
7.32179	0.15717	--	--
7.33215	0.17395	--	--
7.34252	0.1709	--	--
7.35288	0.16785	--	--
7.36324	0.17548	--	--
7.3736	0.16937	--	--
7.38397	0.17395	--	--
7.39433	0.15717	--	--
7.40469	0.16785	--	--
7.41506	0.14801	--	--
7.42542	0.19989	--	--
7.43578	0.20142	--	--
7.44615	0.21667	--	--
7.45651	0.16327	--	--
7.46687	0.17242	--	--
7.47724	0.17548	--	--
7.4876	0.18921	--	--
7.49796	0.20447	--	--
7.50833	0.19531	--	--
7.51869	0.19073	--	--
7.52905	0.20599	--	--
7.53942	0.16632	--	--
7.54978	0.18768	--	--
7.56014	0.20752	--	--
7.5705	0.18158	--	--
7.58087	0.177	--	--
7.59123	0.18463	--	--
7.60159	0.19379	--	--
7.61196	0.18463	--	--
7.62232	0.19379	--	--
7.63268	0.19073	--	--
7.64304	0.17548	--	--
7.65341	0.19836	--	--
7.66377	0.21973	--	--
7.67413	0.18158	--	--
7.6845	0.18463	--	--
7.69486	0.19531	--	--
7.70522	0.19379	--	--
7.71559	0.18921	--	--
7.72595	0.17242	--	--
7.73631	0.21667	--	--
7.74668	0.19989	--	--
7.75704	0.19836	--	--
7.7674	0.177	--	--
7.77777	0.17853	--	--
7.78813	0.18921	--	--
7.79849	0.20752	--	--
7.80885	0.20752	--	--
7.81922	0.19073	--	--
7.82958	0.21515	--	--
7.83994	0.17548	--	--
7.85031	0.2182	--	--
7.86067	0.20599	--	--
7.87103	0.20905	--	--
7.8814	0.18616	--	--
7.89176	0.22278	--	--
7.90212	0.19684	--	--
7.91249	0.19531	--	--
7.92285	0.16937	--	--
7.93321	0.19989	--	--
7.94357	0.21362	--	--
7.95394	0.177	--	--
7.9643	0.19073	--	--
7.97466	0.20142	--	--
7.98503	0.2121	--	--
7.99539	0.18311	--	--
8.00575	0.21515	--	--
8.01612	0.23041	--	--
8.02648	0.22736	--	--
8.03684	0.20142	--	--
8.0472	0.20447	--	--
8.05757	0.18921	--	--
8.06793	0.19226	--	--
8.0783	0.19684	--	--
8.08866	0.21515	--	--
8.09902	0.20294	--	--
8.10938	0.1709	--	--
8.11975	0.19073	--	--
8.13011	0.19073	--	--
8.14047	0.20294	--	--
8.15084	0.2243	--	--
8.1612	0.19836	--	--
8.17156	0.21515	--	--
8.18192	0.2121	--	--
8.19229	0.18921	--	--
8.20265	0.23804	--	--
8.21302	0.19379	--	--
8.22338	0.19836	--	--
8.23374	0.17242	--	--
8.2441	0.19379	--	--
8.25447	0.2121	--	--
8.26483	0.18768	--	--
8.27519	0.21515	--	--
8.28556	0.16327	--	--
8.29592	0.2121	--	--
8.30628	0.19684	--	--
8.31664	0.19226	--	--
8.32701	0.20905	--	--
8.33737	0.2121	--	--
8.34773	0.20142	--	--
8.3581	0.18616	--	--
8.36846	0.19379	--	--
8.37882	0.21515	--	--
8.38919	0.2121	--	--
8.39955	0.19684	--	--
8.40991	0.2121	--	--
8.42028	0.18311	--	--
8.43064	0.22583	--	--
8.441	0.15411	--	--
8.45136	0.16937	--	--
8.46173	0.14191	--	--
8.47209	0.21362	--	--
8.48245	0.21362	--	--
8.49282	0.19989	--	--
8.50318	0.20142	--	--
8.51354	0.19531	--	--
8.52391	0.20447	--	--
8.53427	0.20142	--	--
8.54463	0.22125	--	--
8.555	0.20142	--	--
8.56536	0.20905	--	--
8.57572	0.23041	--	--
8.58609	0.2121	--	--
8.59645	0.2243	--	--
8.60681	0.20905	--	--
8.61717	0.19531	--	--
8.62754	0.2182	--	--
8.6379	0.19989	--	--
8.64826	0.22125	--	--
8.65863	0.19836	--	--
8.66899	0.23956	--	--
8.67935	0.17853	--	--
8.68972	0.19531	--	--
8.70008	0.22125	--	--
8.71044	0.21362	--	--
8.72081	0.18768	--	--
8.73117	0.2182	--	--
8.74153	0.2182	--	--
8.75189	0.18463	--	--
8.76226	0.16632	--	--
8.77262	0.2121	--	--
8.78298	0.20142	--	--
8.79335	0.19379	--	--
8.80371	0.19379	--	--
8.81407	0.2121	--	--
8.82444	0.22278	--	--
8.8348	0.22888	--	--
8.84516	0.19836	--	--
8.85553	0.18921	--	--
8.86589	0.20294	--	--
8.87625	0.2182	--	--
8.88662	0.21362	--	--
8.89698	0.18616	--	--
8.90734	0.18311	--	--
8.9177	0.20447	--	--
8.92807	0.18616	--	--
8.93843	0.18921	--	--
8.94879	0.19989	--	--
8.95915	0.16632	--	--
8.96952	0.19836	--	--
8.97988	0.21057	--	--
8.99024	0.18768	--	--
9.00061	0.16327	--	--
9.01097	0.20294	--	--
9.02134	0.22278	--	--
9.0317	0.19226	--	--
9.04206	0.19226	--	--
9.05242	0.19226	--	--
9.06279	0.21362	--	--
9.07315	0.19684	--	--
9.08351	0.17395	--	--
9.09388	0.14801	--	--
9.10424	0.17242	--	--
9.1146	0.20142	--	--
9.12496	0.177	--	--
9.13533	0.20447	--	--
9.14569	0.23499	--	--
9.15605	0.17395	--	--
9.16642	0.16937	--	--
9.17678	0.19684	--	--
9.18714	0.18158	--	--
9.19751	0.2182	--	--
9.20787	0.20447	--	--
9.21823	0.21362	--	--
9.2286	0.19379	--	--
9.23896	0.16174	--	--
9.24932	0.19684	--	--
9.25968	0.19226	--	--
9.27005	0.18158	--	--
9.28041	0.17548	--	--
9.29078	0.18921	--	--
9.30114	0.18463	--	--
9.3115	0.19836	--	--
9.32186	0.18311	--	--
9.33223	0.19226	--	--
9.34259	0.18921	--	--
9.35295	0.21057	--	--
9.36332	0.18616	--	--
9.37368	0.20142	--	--
9.38404	0.18921	--	--
9.39441	0.22125	--	--
9.40477	0.18005	--	--
9.41513	0.15869	--	--
9.42549	0.16022	--	--
9.43586	0.19836	--	--
9.44622	0.20905	--	--
9.45658	0.20447	--	--
9.46695	0.19073	--	--
9.47731	0.18463	--	--
9.48767	0.18158	--	--
9.49803	0.16785	--	--
9.5084	0.16632	--	--
9.51876	0.18768	--	--
9.52913	0.20905	--	--
9.53949	0.20447	--	--
9.54985	0.16785	--	--
9.56021	0.14191	--	--
9.57058	0.15411	--	--
9.58094	0.16785	--	--
9.5913	0.19379	--	--
9.60167	0.16479	--	--
9.61203	0.19073	--	--
9.62239	0.14954	--	--
9.63276	0.17395	--	--
9.64312	0.16327	--	--
9.65348	0.19226	--	--
9.66385	0.17853	--	--
9.67421	0.19531	--	--
9.68457	0.16479	--	--
9.69493	0.15717	--	--
9.7053	0.15411	--	--
9.71566	0.18921	--	--
9.72602	0.18921	--	--
9.73639	0.17395	--	--
9.74675	0.18158	--	--
9.75711	0.18768	--	--
9.76748	0.16937	--	--
9.77784	0.18463	--	--
9.7882	0.14038	--	--
9.79857	0.19226	--	--
9.80893	0.16785	--	--
9.81929	0.17242	--	--
9.82966	0.1709	--	--
9.84002	0.13275	--	--
9.85038	0.15411	--	--
9.86074	0.18005	--	--
9.87111	0.18616	--	--
9.88147	0.16785	--	--
9.89183	0.14038	--	--
9.9022	0.1358	--	--
9.91256	0.16327	--	--
9.92292	0.14343	--	--
9.93328	0.14191	--	--
9.94365	0.15717	--	--
9.95401	0.1709	--	--
9.96438	0.13123	--	--
9.97474	0.16785	--	--
9.9851	0.15411	--	--
9.99546	0.15717	--	--
10.0058	0.15411	--	--
10.0162	0.16327	--	--
10.0266	0.13733	--	--
10.0369	0.15411	--	--
10.0473	0.15411	--	--
10.0576	0.1709	--	--
10.068	0.16785	--	--
10.0784	0.16479	--	--
10.0887	0.16479	--	--
10.0991	0.16022	--	--
10.1095	0.17242	--	--
10.1198	0.12817	--	--
10.1302	0.14038	--	--
10.1405	0.15717	--	--
10.1509	0.13275	--	--
10.1613	0.18921	--	--
10.1716	0.15259	--	--
10.182	0.13886	--	--
10.1924	0.13733	--	--
10.2027	0.13733	--	--
10.2131	0.15869	--	--
10.2234	0.14648	--	--
10.2338	0.15717	--	--
10.2442	0.14496	--	--
10.2545	0.12817	--	--
10.2649	0.13275	--	--
10.2753	0.16174	--	--
10.2856	0.15259	--	--
10.296	0.13886	--	--
10.3064	0.13733	--	--
10.3167	0.15869	--	--
10.3271	0.10071	--	--
10.3375	0.14191	--	--
10.3478	0.11749	--	--
10.3582	0.12054	--	--
10.3685	0.16479	--	--
10.3789	0.15106	--	--
10.3893	0.14648	--	--
10.3996	0.13733	--	--
10.41	0.12665	--	--
10.4203	0.12817	--	--
10.4307	0.13886	--	--
10.4411	0.11444	--	--
10.4514	0.13123	--	--
10.4618	0.12054	--	--
10.4722	0.11139	--	--
10.4825	0.14191	--	--
10.4929	0.11597	--	--
10.5033	0.13733	--	--
10.5136	0.12665	--	--
10.524	0.11292	--	--
10.5343	0.12207	--	--
10.5447	0.11597	--	--
10.5551	0.09918	--	--
10.5654	0.11597	--	--
10.5758	0.11597	--	--
10.5862	0.13428	--	--
10.5965	0.1358	--	--
10.6069	0.1236	--	--
10.6173	0.11902	--	--
10.6276	0.11902	--	--
10.638	0.12207	--	--
10.6483	0.14343	--	--
10.6587	0.11292	--	--
10.6691	0.11902	--	--
10.6794	0.13275	--	--
10.6898	0.11597	--	--
10.7002	0.11292	--	--
10.7105	0.10529	--	--
10.7209	0.10071	--	--
10.7312	0.11597	--	--
10.7416	0.10071	--	--
10.752	0.10681	--	--
10.7623	0.12054	--	--
10.7727	0.12512	--	--
10.7831	0.10681	--	--
10.7934	0.13123	--	--
10.8038	0.10681	--	--
10.8141	0.10681	--	--
10.8245	0.11749	--	--
10.8349	0.09155	--	--
10.8452	0.09918	--	--
10.8556	0.10071	--	--
10.866	0.11444	--	--
10.8763	0.10223	--	--
10.8867	0.11444	--	--
10.8971	0.10071	--	--
10.9074	0.09308	--	--
10.9178	0.10834	--	--
10.9281	0.11139	--	--
10.9385	0.0885	--	--
10.9489	0.0946	--	--
10.9592	0.09155	--	--
10.9696	0.10376	--	--
10.98	0.08698	--	--
10.9903	0.09308	--	--
11.0007	0.11444	--	--
11.011	0.11292	--	--
11.0214	0.10223	--	--
11.0318	0.09918	--	--
11.0421	0.11292	--	--
11.0525	0.07324	--	--
11.0629	0.10986	--	--
11.0732	0.0885	--	--
11.0836	0.10071	--	--
11.0939	0.08087	--	--
11.1043	0.09766	--	--
11.1147	0.0885	--	--
11.125	0.10071	--	--
11.1354	0.10681	--	--
11.1458	0.09766	--	--
11.1561	0.10834	--	--
11.1665	0.07935	--	--
11.1768	0.11292	--	--
11.1872	0.08392	--	--
11.1976	0.08392	--	--
11.2079	0.06866	--	--
11.2183	0.0824	--	--
11.2287	0.08392	--	--
11.239	0.06409	--	--
11.2494	0.08545	--	--
11.2598	0.09155	--	--
11.2701	0.08087	--	--
11.2805	0.07172	--	--
11.2909	0.07477	--	--
11.3012	0.08698	--	--
11.3116	0.09766	--	--
11.3219	0.08545	--	--
11.3323	0.08087	--	--
11.3427	0.0824	--	--
11.353	0.07629	--	--
11.3634	0.07324	--	--
11.3737	0.07019	--	--
11.3841	0.09613	--	--
11.3945	0.06561	--	--
11.4048	0.05951	--	--
11.4152	0.08087	--	--
11.4256	0.0885	--	--
11.4359	0.08545	--	--
11.4463	0.06409	--	--
11.4567	0.07324	--	--
11.467	0.07629	--	--
11.4774	0.09155	--	--
11.4878	0.07019	--	--
11.4981	0.06561	--	--
11.5085	0.0824	--	--
11.5188	0.07019	--	--
11.5292	0.06714	--	--
11.5396	0.09155	--	--
11.5499	0.09918	--	--
11.5603	0.06104	--	--
11.5707	0.05035	--	--
11.581	0.07629	--	--
11.5914	0.05646	--	--
11.6017	0.06866	--	--
11.6121	0.05798	--	--
11.6225	0.07172	--	--
11.6328	0.05341	--	--
11.6432	0.07324	--	--
11.6536	0.06256	--	--
11.6639	0.06104	--	--
11.6743	0.06256	--	--
11.6846	0.07019	--	--
11.695	0.06561	--	--
11.7054	0.06409	--	--
11.7157	0.05951	--	--
11.7261	0.07019	--	--
11.7365	0.05493	--	--
11.7468	0.06561	--	--
11.7572	0.05493	--	--
11.7675	0.04883	--	--
11.7779	0.07324	--	--
11.7883	0.07019	--	--
11.7986	0.05188	--	--
11.809	0.05798	--	--
11.8194	0.06256	--	--
11.8297	0.05951	--	--
11.8401	0.05951	--	--
11.8505	0.05035	--	--
11.8608	0.06256	--	--
11.8712	0.07019	--	--
11.8815	0.05951	--	--
11.8919	0.06866	--	--
11.9023	0.06104	--	--
11.9126	0.0412	--	--
11.923	0.04578	--	--
11.9334	0.06409	--	--
11.9437	0.06866	--	--
11.9541	0.05035	--	--
11.9644	0.04883	--	--
11.9748	0.04883	--	--
11.9852	0.0412	--	--
11.9955	0.05951	--	--
12.0059	0.06561	--	--
12.0163	0.05341	--	--
12.0266	0.06561	--	--
12.037	0.03357	--	--
12.0473	0.06256	--	--
12.0577	0.03357	--	--
12.0681	0.0473	--	--
12.0784	0.05035	--	--
12.0888	0.05646	--	--
12.0992	0.03662	--	--
12.1095	0.05951	--	--
12.1199	0.06561	--	--
12.1303	0.03662	--	--
12.1406	0.04272	--	--
12.151	0.04425	--	--
12.1614	0.0473	--	--
12.1717	0.06104	--	--
12.1821	0.05646	--	--
12.1924	0.03967	--	--
12.2028	0.03815	--	--
12.2132	0.04883	--	--
12.2235	0.0473	--	--
12.2339	0.0351	--	--
12.2442	0.04883	--	--
12.2546	0.0412	--	--
12.265	0.03204	--	--
12.2753	0.03662	--	--
12.2857	0.02594	--	--
12.2961	0.0473	--	--
12.3064	0.04272	--	--
12.3168	0.0473	--	--
12.3272	0.03357	--	--
12.3375	0.0351	--	--
12.3479	0.03815	--	--
12.3582	0.04578	--	--
12.3686	0.05188	--	--
12.379	0.06104	--	--
12.3893	0.03662	--	--
12.3997	0.0473	--	--
12.4101	0.03204	--	--
12.4204	0.02747	--	--
12.4308	0.02747	--	--
12.4412	0.02289	--	--
12.4515	0.04272	--	--
12.4619	0.02594	--	--
12.4722	0.03204	--	--
12.4826	0.03052	--	--
12.493	0.02594	--	--
12.5033	0.03204	--	--
12.5137	0.0351	--	--
12.5241	0.03052	--	--
12.5344	0.03204	--	--
12.5448	0.02594	--	--
12.5551	0.03357	--	--
12.5655	0.03662	--	--
12.5759	0.02289	--	--
12.5862	0.04883	--	--
12.5966	0.01526	--	--
12.607	0.03357	--	--
12.6173	0.04883	--	--
12.6277	0.02899	--	--
12.638	0.02747	--	--
12.6484	0.03204	--	--
12.6588	0.0412	--	--
12.6691	0.02747	--	--
12.6795	0.03357	--	--
12.6899	0.02747	--	--
12.7002	0.02899	--	--
12.7106	0.02594	--	--
12.721	0.02747	--	--
12.7313	0.02747	--	--
12.7417	0.02747	--	--
12.752	0.02899	--	--
12.7624	0.01831	--	--
12.7728	0.03052	--	--
12.7831	0.03662	--	--
12.7935	0.02441	--	--
12.8039	0.03204	--	--
12.8142	0.02136	--	--
12.8246	0.03967	--	--
12.8349	0.03052	--	--
12.8453	0.01678	--	--
12.8557	0.02441	--	--
12.866	0.02594	--	--
12.8764	0.01831	--	--
12.8868	0.02747	--	--
12.8971	0.02136	--	--
12.9075	0.02136	--	--
12.9178	0.03052	--	--
12.9282	0.01984	--	--
12.9386	0.02747	--	--
12.9489	0.02899	--	--
12.9593	0.03052	--	--
12.9697	0.02136	--	--
12.98	0.02747	--	--
12.9904	0.01831	--	--
13.0008	0.03052	--	--
13.0111	0.02289	--	--
13.0215	0.02899	--	--
13.0319	0.01221	--	--
13.0422	0.01678	--	--
13.0526	0.01831	--	--
13.0629	0.02747	--	--
13.0733	0.01373	--	--
13.0837	0.02594	--	--
13.094	0.02136	--	--
13.1044	0.02747	--	--
13.1148	0.01831	--	--
13.1251	0.01984	--	--
13.1355	0.02136	--	--
13.1458	0.01831	--	--
13.1562	0.00763	--	--
13.1666	0.00763	--	--
13.1769	0.01831	--	--
13.1873	0.02136	--	--
13.1977	0.01373	--	--
13.208	0.02136	--	--
13.2184	0.00916	--	--
13.2287	0.02289	--	--
13.2391	0.01831	--	--
13.2495	0.01678	--	--
13.2598	0.01831	--	--
13.2702	0.02594	--	--
13.2806	0.02136	--	--
13.2909	0.02136	--	--
13.3013	0.01068	--	--
13.3117	0.01678	--	--
13.322	0.01678	--	--
13.3324	0.02441	--	--
13.3427	0.01373	--	--
13.3531	0.02594	--	--
13.3635	0.01068	--	--
13.3738	0.01221	--	--
13.3842	0.02136	--	--
13.3946	0.01831	--	--
13.4049	0.02136	--	--
13.4153	0.01831	--	--
13.4256	0.01831	--	--
13.436	0.02289	--	--
13.4464	0.01678	--	--
13.4567	0.01373	--	--
13.4671	0.01068	--	--
13.4775	0.02136	--	--
13.4878	0.01526	--	--
13.4982	0.01221	--	--
13.5085	0.01221	--	--
13.5189	0.02747	--	--
13.5293	0.01831	--	--
13.5396	0.01526	--	--
13.55	0.01373	--	--
13.5604	0.01526	--	--
13.5707	0.01373	--	--
13.5811	0.01678	--	--
13.5915	0.01221	--	--
13.6018	0.01526	--	--
13.6122	0.01526	--	--
13.6225	0.02289	--	--
13.6329	0.01068	--	--
13.6433	0.01831	--	--
13.6536	0.01221	--	--
13.664	0.01373	--	--
13.6744	0.00916	--	--
13.6847	0.01831	--	--
13.6951	0.01221	--	--
13.7055	0.01373	--	--
13.7158	0.01678	--	--
13.7262	0.01373	--	--
13.7365	0.01221	--	--
13.7469	0.01526	--	--
13.7573	0.00916	--	--
13.7676	0.01068	--	--
13.778	0.01526	--	--
13.7883	0.01068	--	--
13.7987	0.02594	--	--
13.8091	0.01678	--	--
13.8194	0.0061	--	--
13.8298	0.01678	--	--
13.8402	0.01221	--	--
13.8505	0.01373	--	--
13.8609	0.01221	--	--
13.8712	0.00916	--	--
13.8816	0.01373	--	--
13.892	0.01678	--	--
13.9023	0.01221	--	--
13.9127	0.01068	--	--
13.9231	0.00916	--	--
13.9334	0.00916	--	--
13.9438	0.01373	--	--
13.9542	0.00763	--	--
13.9645	0.01678	--	--
13.9749	0.01068	--	--
13.9853	0.01678	--	--
13.9956	0.00763	--	--
14.006	0.01221	--	--
14.0163	0.00305	--	--
14.0267	0.01221	--	--
14.0371	0.01678	--	--
14.0474	0.00458	--	--
14.0578	0.00916	--	--
14.0681	0.00458	--	--
14.0785	0.0061	--	--
14.0889	0.00305	--	--
14.0992	0.00763	--	--
14.1096	0.01373	--	--
14.12	0.00916	--	--
14.1303	0.01526	--	--
14.1407	0.01373	--	--
14.1511	0.0061	--	--
14.1614	0.01831	--	--
14.1718	0.01221	--	--
14.1822	0.01373	--	--
14.1925	0.01526	--	--
14.2029	0.00916	--	--
14.2132	0.00916	--	--
14.2236	0.01068	--	--
14.234	0.01373	--	--
14.2443	0.00763	--	--
14.2547	0.00916	--	--
14.2651	0.00763	--	--
14.2754	0.00458	--	--
14.2858	0.01221	--	--
14.2961	0.00763	--	--
14.3065	0.00763	--	--
14.3169	0.00916	--	--
14.3272	0.00763	--	--
14.3376	0.00305	--	--
14.348	0.01221	--	--
14.3583	0.01678	--	--
14.3687	0.01221	--	--
14.379	0.01221	--	--
14.3894	0.01068	--	--
14.3998	0.01068	--	--
14.4101	0.00916	--	--
14.4205	0.0061	--	--
14.4309	0.01373	--	--
14.4412	0.01373	--	--
14.4516	0.01221	--	--
14.4619	0.00153	--	--
14.4723	0.00916	--	--
14.4827	0.0061	--	--
14.493	0.0061	--	--
14.5034	0.00305	--	--
14.5138	0	--	--
14.5241	0.00458	--	--
14.5345	0.01068	--	--
14.5449	0.00153	--	--
14.5552	0.01678	--	--
14.5656	0.0061	--	--
14.5759	0.01068	--	--
14.5863	0.00305	--	--
14.5967	0.0061	--	--
14.607	0.00305	--	--
14.6174	0.00763	--	--
14.6278	0.0061	--	--
14.6381	0.00305	--	--
14.6485	0.00458	--	--
14.6588	0.00458	--	--
14.6692	0.0061	--	--
14.6796	0.01068	--	--
14.6899	0.01221	--	--
14.7003	0.00916	--	--
14.7107	0.00458	--	--
14.721	0.01068	--	--
14.7314	0.00458	--	--
14.7417	0.01373	--	--
14.7521	0.00305	--	--
14.7625	0.00305	--	--
14.7728	0.00916	--	--
14.7832	0.00763	--	--
14.7936	0.0061	--	--
14.8039	0.0061	--	--
14.8143	0.00305	--	--
14.8247	0.00305	--	--
14.835	0.00153	--	--
14.8454	0.00305	--	--
14.8558	0.00305	--	--
14.8661	0.01221	--	--
14.8765	0.00763	--	--
14.8868	0.00458	--	--
14.8972	0.00153	--	--
14.9076	0.0061	--	--
14.9179	0.00458	--	--
14.9283	0.00153	--	--
14.9387	0.00153	--	--
14.949	0.00458	--	--
14.9594	0.00458	--	--
14.9697	0.01221	--	--
14.9801	0.00305	--	--
14.9905	0.00153	--	--
15.0008	0.0061	--	--
15.0112	0.00305	--	--
15.0216	0.0061	--	--
15.0319	0.00305	--	--
15.0423	0.00153	--	--
15.0526	0.00305	--	--
15.063	0.0061	--	--
15.0734	0.0061	--	--
15.0837	0	--	--
15.0941	0.00916	--	--
15.1045	0.00153	--	--
15.1148	0.00458	--	--
15.1252	0.00305	--	--
15.1356	0.00458	--	--
15.1459	0.00153	--	--
15.1563	0.00458	--	--
15.1666	0.00305	--	--
15.177	0	--	--
15.1874	0.00305	--	--
15.1977	0.00153	--	--
15.2081	0.00153	--	--
15.2185	0.00458	--	--
15.2288	0.00153	--	--
15.2392	0.00916	--	--
15.2495	0.0061	--	--
15.2599	0.00458	--	--
15.2703	0.00763	--	--
15.2806	0.00305	--	--
15.291	0.00305	--	--
15.3014	0.0061	--	--
15.3117	0	--	--
15.3221	0.00305	--	--
15.3324	0.0061	--	--
15.3428	0.00458	--	--
15.3532	0.00458	--	--
15.3635	0.00153	--	--
15.3739	0.00458	--	--
15.3843	0.00153	--	--
15.3946	0	--	--
15.405	0.00305	--	--
15.4154	0.00458	--	--
15.4257	0.0061	--	--
15.4361	0	--	--
15.4464	0.00305	--	--
15.4568	0.00153	--	--
15.4672	0.00458	--	--
15.4775	0.00458	--	--
15.4879	0.00153	--	--
15.4983	0.00305	--	--
15.5086	0.00305	--	--
15.519	0.00305	--	--
15.5294	0.00153	--	--
15.5397	0.0061	--	--
15.5501	0.00458	--	--
15.5604	0.00458	--	--
15.5708	0.00305	--	--
15.5812	0.00153	--	--
15.5915	0	--	--
15.6019	0.00305	--	--
15.6122	0.00305	--	--
15.6226	0.00305	--	--
15.633	0.00153	--	--
15.6433	0	--	--
15.6537	0	--	--
15.6641	0.00305	--	--
15.6744	0.00153	--	--
15.6848	0	--	--
15.6952	0.00153	--	--
15.7055	0.00153	--	--
15.7159	0.0061	--	--
15.7263	0.00305	--	--
15.7366	0.00916	--	--
15.747	0	--	--
15.7573	0.00305	--	--
15.7677	0.00305	--	--
15.7781	0.00458	--	--
15.7884	0.00458	--	--
15.7988	0.00458	--	--
15.8092	0.00458	--	--
15.8195	0.00763	--	--
15.8299	0.00305	--	--
15.8402	0.00458	--	--
15.8506	0.00458	--	--
15.861	0	--	--
15.8713	0	--	--
15.8817	0.00153	--	--
15.8921	0.00305	--	--
15.9024	0.00153	--	--
15.9128	0.00153	--	--
15.9231	0.0061	--	--
15.9335	0	--	--
15.9439	0.00153	--	--
15.9542	0	--	--
15.9646	0.00458	--	--
15.975	0.00153	--	--
15.9853	0.00153	--	--
15.9957	0.00458	--	--
16.006	0	--	--
16.0164	0.00153	--	--
16.0268	0.00153	--	--
16.0371	0	--	--
16.0475	0.00458	--	--
16.0579	0	--	--
16.0682	0.00153	--	--
16.0786	0	--	--
16.089	0.00305	--	--
16.0993	0	--	--
16.1097	0.00305	--	--
16.12	0	--	--
16.1304	0.00153	--	--
16.1408	0.00153	--	--
16.1511	0.00153	--	--
16.1615	0.00305	--	--
16.1719	0.0061	--	--
16.1822	0.00305	--	--
16.1926	0	--	--
16.203	0.00458	--	--
16.2133	0	--	--
16.2237	0.00153	--	--
16.234	0.00153	--	--
16.2444	0.00153	--	--
16.2548	0	--	--
16.2651	0	--	--
16.2755	0.00153	--	--
16.2858	0.00153	--	--
16.2962	0.00153	--	--
16.3066	0.00305	--	--
16.3169	0.00305	--	--
16.3273	0	--	--
16.3377	0	--	--
16.348	0.00153	--	--
16.3584	0.00153	--	--
16.3688	0.00153	--	--
16.3791	0.00305	--	--
16.3895	0.00153	--	--
16.3999	0.00305	--	--
16.4102	0.00153	--	--
16.4206	0.00458	--	--
16.4309	0	--	--
16.4413	0	--	--
16.4517	0.00305	--	--
16.462	0	--	--
16.4724	0.00305	--	--
16.4827	0.00305	--	--
16.4931	0	--	--
16.5035	0	--	--
16.5138	0	--	--
16.5242	0.00305	--	--
16.5346	0.00153	--	--
16.5449	0.00305	--	--
16.5553	0.00153	--	--
16.5657	0	--	--
16.576	0	--	--
16.5864	0.00305	--	--
16.5967	0	--	--
16.6071	0.00153	--	--
16.6175	0	--	--
16.6278	0.00153	--	--
16.6382	0	--	--
16.6486	0.00153	--	--
16.6589	0.00458	--	--
16.6693	0.00153	--	--
16.6796	0.00153	--	--
16.69	0.00153	--	--
16.7004	0.00305	--	--
16.7107	0.00153	--	--
16.7211	0	--	--
16.7315	0.00153	--	--
16.7418	0.00305	--	--
16.7522	0.00153	--	--
16.7626	0.00153	--	--
16.7729	0.00153	--	--
16.7833	0	--	--
16.7936	0.00305	--	--
16.804	0	--	--
16.8144	0	--	--
16.8247	0	--	--
16.8351	0.00153	--	--
16.8455	0	--	--
16.8558	0	--	--
16.8662	0.00153	--	--
16.8766	0.00153	--	--
16.8869	0	--	--
16.8973	0	--	--
16.9076	0.00153	--	--
16.918	0.00153	--	--
16.9284	0.00153	--	--
16.9387	0.00153	--	--
16.9491	0	--	--
16.9595	0.00305	--	--
16.9698	0	--	--
16.9802	0.00153	--	--
16.9905	0.00153	--	--
17.0009	0	--	--
17.0113	0.00153	--	--
17.0216	0	--	--
17.032	0	--	--
17.0424	0	--	--
17.0527	0	--	--
17.0631	0.00153	--	--
17.0735	0.00153	--	--
17.0838	0.00153	--	--
17.0942	0.00153	--	--
17.1045	0	--	--
17.1149	0	--	--
17.1253	0.00305	--	--
17.1356	0	--	--
17.146	0	--	--
17.1563	0	--	--
17.1667	0	--	--
17.1771	0	--	--
17.1874	0.00153	--	--
17.1978	0	--	--
17.2082	0	--	--
17.2185	0.00153	--	--
17.2289	0.00305	--	--
17.2393	0	--	--
17.2496	0.00153	--	--
17.26	0	--	--
17.2704	0	--	--
17.2807	0	--	--
17.2911	0	--	--
17.3014	0	--	--
17.3118	0	--	--
17.3222	0.00153	--	--
17.3325	0	--	--
17.3429	0.00153	--	--
17.3532	0	--	--
17.3636	0.00153	--	--
17.374	0	--	--
17.3843	0.00458	--	--
17.3947	0.00153	--	--
17.4051	0.00305	--	--
17.4154	0.00305	--	--
17.4258	0	--	--
17.4362	0	--	--
17.4465	0	--	--
17.4569	0	--	--
17.4672	0	--	--
17.4776	0.00305	--	--
17.488	0.00153	--	--
17.4983	0	--	--
17.5087	0	--	--
17.5191	0	--	--
17.5294	0	--	--
17.5398	0	--	--
17.5501	0	--	--
17.5605	0.00153	--	--
17.5709	0	--	--
17.5812	0	--	--
17.5916	0	--	--
17.602	0.00153	--	--
17.6123	0	--	--
17.6227	0	--	--
17.6331	0	--	--
17.6434	0	--	--
17.6538	0	--	--
17.6641	0	--	--
17.6745	0	--	--
17.6849	0.00305	--	--
17.6952	0.00153	--	--
17.7056	0.00153	--	--
17.716	0	--	--
17.7263	0	--	--
17.7367	0.00153	--	--
17.7471	0	--	--
17.7574	0.00153	--	--
17.7678	0.00153	--	--
17.7781	0	--	--
17.7885	0	--	--
17.7989	0.00153	--	--
17.8092	0	--	--
17.8196	0.00153	--	--
17.83	0	--	--
17.8403	0.00153	--	--
17.8507	0	--	--
17.861	0	--	--
17.8714	0.00153	--	--
17.8818	0	--	--
17.8921	0.00153	--	--
17.9025	0	--	--
17.9128	0	--	--
17.9232	0	--	--
17.9336	0	--	--
17.944	0.00305	--	--
17.9543	0	--	--
17.9647	0	--	--
17.975	0	--	--
17.9854	0	--	--
17.9958	0	--	--
18.0061	0	--	--
18.0165	0	--	--
18.0268	0	--	--
18.0372	0	--	--
18.0476	0	--	--
18.0579	0.00305	--	--
18.0683	0	--	--
18.0787	0	--	--
18.089	0	--	--
18.0994	0	--	--
18.1098	0	--	--
18.1201	0	--	--
18.1305	0	--	--
18.1408	0	--	--
18.1512	0.00153	--	--
18.1616	0	--	--
18.1719	0	--	--
18.1823	0	--	--
18.1927	0.00153	--	--
18.203	0	--	--
18.2134	0	--	--
18.2237	0.00153	--	--
18.2341	0	--	--
18.2445	0	--	--
18.2548	0	--	--
18.2652	0	--	--
18.2756	0	--	--
18.2859	0	--	--
18.2963	0	--	--
18.3067	0.00305	--	--
18.317	0.00153	--	--
18.3274	0.00153	--	--
18.3377	0	--	--
18.3481	0.00305	--	--
18.3585	0	--	--
18.3688	0	--	--
18.3792	0.00153	--	--
18.3896	0.00153	--	--
18.3999	0	--	--
18.4103	0	--	--
18.4206	0	--	--
18.431	0.00153	--	--
18.4414	0.00153	--	--
18.4517	0.00153	--	--
18.4621	0	--	--
18.4725	0	--	--
18.4828	0	--	--
18.4932	0	--	--
18.5036	0	--	--
18.5139	0.00153	--	--
18.5243	0	--	--
18.5346	0.00153	--	--
18.545	0	--	--
18.5554	0	--	--
18.5657	0	--	--
18.5761	0	--	--
18.5865	0.00153	--	--
18.5968	0	--	--
18.6072	0	--	--
18.6176	0	--	--
18.6279	0	--	--
18.6383	0	--	--
18.6486	0.00153	--	--
18.659	0	--	--
18.6694	0	--	--
18.6797	0	--	--
18.6901	0	--	--
18.7005	0	--	--
18.7108	0	--	--
18.7212	0	--	--
18.7315	0	--	--
18.7419	0.00153	--	--
18.7523	0	--	--
18.7626	0	--	--
18.773	0	--	--
18.7833	0	--	--
18.7937	0	--	--
18.8041	0	--	--
18.8144	0	--	--
18.8248	0	--	--
18.8352	0	--	--
18.8455	0.00153	--	--
18.8559	0	--	--
18.8663	0	--	--
18.8766	0	--	--
18.887	0	--	--
18.8973	0	--	--
18.9077	0	--	--
18.9181	0.00153	--	--
18.9284	0	--	--
18.9388	0	--	--
18.9492	0	--	--
18.9595	0	--	--
18.9699	0	--	--
18.9803	0	--	--
18.9906	0	--	--
19.001	0	--	--
19.0113	0	--	--
19.0217	0	--	--
19.0321	0	--	--
19.0424	0	--	--
19.0528	0	--	--
19.0632	0	--	--
19.0735	0	--	--
19.0839	0	--	--
19.0942	0	--	--
19.1046	0	--	--
19.115	0	--	--
19.1253	0	--	--
19.1357	0	--	--
19.1461	0	--	--
19.1564	0.00153	--	--
19.1668	0	--	--
19.1772	0	--	--
19.1875	0	--	--
19.1979	0	--	--
19.2082	0	--	--
19.2186	0	--	--
19.229	0	--	--
19.2393	0	--	--
19.2497	0	--	--
19.2601	0	--	--
19.2704	0	--	--
19.2808	0	--	--
19.2911	0.00153	--	--
19.3015	0	--	--
19.3119	0	--	--
19.3222	0	--	--
19.3326	0	--	--
19.343	0	--	--
19.3533	0	--	--
19.3637	0	--	--
19.3741	0	--	--
19.3844	0	--	--
19.3948	0	--	--
19.4051	0	--	--
19.4155	0	--	--
19.4259	0	--	--
19.4362	0	--	--
19.4466	0	--	--
19.4569	0	--	--
19.4673	0	--	--
19.4777	0	--	--
19.488	0	--	--
19.4984	0	--	--
19.5088	0	--	--
19.5191	0	--	--
19.5295	0	--	--
19.5399	0	--	--
19.5502	0	--	--
19.5606	0	--	--
19.5709	0	--	--
19.5813	0	--	--
19.5917	0	--	--
19.602	0.00153	--	--
19.6124	0	--	--
19.6228	0	--	--
19.6331	0	--	--
19.6435	0	--	--
19.6538	0	--	--
19.6642	0	--	--
19.6746	0	--	--
19.6849	0	--	--
19.6953	0	--	--
19.7057	0	--	--
19.716	0	--	--
19.7264	0	--	--
19.7368	0	--	--
19.7471	0	--	--
19.7575	0	--	--
19.7678	0	--	--
19.7782	0	--	--
19.7886	0	--	--
19.7989	0	--	--
19.8093	0	--	--
19.8197	0	--	--
19.83	0	--	--
19.8404	0	--	--
19.8508	0	--	--
19.8611	0	--	--
19.8715	0.00153	--	--
19.8818	0	--	--
19.8922	0	--	--
19.9026	0	--	--
19.9129	0.00153	--	--
19.9233	0	--	--
19.9337	0.00305	--	--
19.944	0	--	--
19.9544	0	--	--
19.9647	0	--	--
19.9751	0	--	--
19.9855	0	--	--
19.9958	0	--	--
20.0062	0	--	--
20.0166	0	--	--
20.0269	0	--	--
20.0373	0	--	--
20.0477	0	--	--
20.058	0	--	--
20.0684	0	--	--
20.0787	0	--	--
20.0891	0	--	--
20.0995	0	--	--
20.1098	0	--	--
20.1202	0	--	--
20.1305	0	--	--
20.1409	0	--	--
20.1513	0	--	--
20.1616	0	--	--
20.172	0	--	--
20.1824	0	--	--
20.1927	0	--	--
20.2031	0	--	--
20.2135	0	--	--
20.2238	0	--	--
20.2342	0	--	--
20.2446	0	--	--
20.2549	0	--	--
20.2653	0	--	--
20.2756	0	--	--
20.286	0	--	--
20.2964	0	--	--
20.3067	0	--	--
20.3171	0	--	--
20.3274	0	--	--
20.3378	0	--	--
20.3482	0	--	--
20.3585	0	--	--
20.3689	0	--	--
20.3793	0	--	--
20.3896	0	--	--
20.4	0	--	--
20.4104	0.00153	--	--
20.4207	0	--	--
20.4311	0	--	--
20.4414	0	--	--
20.4518	0	--	--
20.4622	0	--	--
20.4725	0	--	--
20.4829	0	--	--
20.4933	0	--	--
20.5036	0	--	--
20.514	0	--	--
20.5243	0	--	--
20.5347	0	--	--
20.5451	0	--	--
20.5554	0	--	--
20.5658	0	--	--
20.5762	0	--	--
20.5865	0	--	--
20.5969	0	--	--
20.6073	0	--	--
20.6176	0	--	--
20.628	0	--	--
20.6383	0	--	--
20.6487	0	--	--
20.6591	0	--	--
20.6694	0	--	--
20.6798	0	--	--
20.6902	0	--	--
20.7005	0	--	--
[truncated: 51 more rows]

## Sheet: Figure 3b
X1	Y1	X2	Y2	X3	Y3	X4	Y4
--	--	0.000260775	-0.08621	--	--	--	--
0	-0.0001	0.000980775	-0.0861	0.0001	-0.2048	-1.77326	-0.30546
0.0004	-0.0001	0.01058	-0.08347	0.0007	-0.2045	-1.77256	-0.30521
0.0057	0.0001	0.0473	-0.06951	0.0103	-0.1964	-1.76526	-0.30395
0.0236	0.0005	0.1139	-0.04225	0.042	-0.1664	-1.73986	-0.29828
0.0518	0.0012	0.19478	-0.00873	0.0909	-0.1192	-1.68466	-0.28467
0.0824	0.0018	0.27554	0.02408	0.1494	-0.0604	-1.61526	-0.26804
0.112	0.0025	0.35306	0.05475	0.2136	0.0051	-1.54666	-0.25254
0.1409	0.0031	0.42842	0.08371	0.2786	0.0715	-1.47986	-0.23805
0.17	0.0037	0.50282	0.11145	0.3439	0.1381	-1.41106	-0.22394
0.1995	0.0043	0.57938	0.13938	0.409	0.2041	-1.34066	-0.21021
0.2298	0.0049	0.66002	0.16816	0.4719	0.2669	-1.27026	-0.1966
0.2603	0.0055	0.74114	0.19608	0.5332	0.3278	-1.20086	-0.18425
0.2913	0.006	0.82046	0.22253	0.5956	0.3902	-1.13296	-0.17291
0.323	0.0066	0.89942	0.24786	0.659	0.4537	-1.06616	-0.16144
0.3541	0.0072	0.97814	0.27212	0.7232	0.5183	-0.99936	-0.14998
0.3847	0.0078	1.0571	0.29542	0.7889	0.5859	-0.93136	-0.13813
0.4155	0.0084	1.13558	0.31764	0.8551	0.6536	-0.86096	-0.12528
0.4467	0.0089	1.21442	0.33886	0.92	0.7195	-0.79056	-0.11256
0.4778	0.0094	1.29482	0.35953	0.9826	0.7826	-0.72096	-0.10021
0.5078	0.0099	1.3745	0.37868	1.0435	0.8432	-0.65186	-0.08786
0.5372	0.0104	1.4525	0.39627	1.1062	0.9064	-0.58396	-0.07513
0.567	0.0109	1.53122	0.41338	1.1717	0.9726	-0.51626	-0.06228
0.597	0.0114	1.61222	0.42997	1.2377	1.0383	-0.44796	-0.04842
0.6278	0.012	1.6943	0.44579	1.3034	1.1025	-0.37926	-0.03418
0.6593	0.0125	1.7741	0.45938	1.3678	1.1635	-0.31066	-0.01957
0.6905	0.013	1.85162	0.47112	1.4311	1.2213	-0.24376	-0.00495
0.7207	0.0135	1.9295	0.48257	1.494	1.277	-0.17716	0.01017
0.7501	0.0139	2.0087	0.49383	1.5576	1.3324	-0.10866	0.02592
0.7794	0.0144	2.08874	0.50468	1.6237	1.3905	-0.03876	0.04192
0.8096	0.0149	2.16998	0.51516	1.6913	1.4482	0.03094	0.05691
0.8403	0.0153	2.25086	0.52497	1.7583	1.5027	0.09854	0.07266
0.8713	0.0158	2.33066	0.53397	1.825	1.5544	0.16534	0.09081
0.9024	0.0163	2.40782	0.54171	1.8905	1.6022	0.23334	0.11223
0.9327	0.0167	2.4833	0.54879	1.9551	1.6476	0.30134	0.13516
0.9623	0.0172	2.5607	0.55671	2.0201	1.6925	0.36934	0.15923
0.9914	0.0176	2.6405	0.56508	2.0853	1.7366	0.43954	0.18543
1.0213	0.018	2.72114	0.57327	2.1505	1.7797	0.51044	0.21252
1.0524	0.0185	2.80142	0.58108	2.2148	1.8202	0.57884	0.23873
1.0831	0.0189	2.8799	0.58783	2.2779	1.8577	0.64424	0.26355
1.1131	0.0194	2.95694	0.59401	2.3423	1.8964	0.70894	0.28913
1.1431	0.0198	3.03338	0.59997	2.4084	1.9365	0.77664	0.31836
1.173	0.0201	3.11054	0.60653	2.4748	1.976	0.84684	0.34999
1.2026	0.0204	3.19034	0.61408	2.5396	2.0122	0.91674	0.38225
1.2321	0.0208	3.27122	0.62183	2.603	2.0456	0.98634	0.41501
1.2619	0.0212	3.35138	0.62916	2.6671	2.0799	1.05524	0.44814
1.2923	0.0217	3.43166	0.63657	2.7315	2.1148	1.12314	0.48128
1.3225	0.0221	3.51134	0.64353	2.7954	2.1488	1.18944	0.51404
1.3519	0.0225	3.5903	0.6502	2.8613	2.1852	1.25544	0.54781
1.3819	0.0229	3.66902	0.65683	2.9289	2.2231	1.32434	0.58473
1.4128	0.0234	3.74798	0.66371	2.9947	2.2565	1.39534	0.62391
1.4441	0.0237	3.82778	0.6709	3.0572	2.2845	1.46504	0.66209
1.4747	0.0237	3.90674	0.67786	3.1182	2.3111	1.53374	0.69964
1.5043	0.0238	3.98366	0.68405	3.1814	2.3417	1.60214	0.73731
1.5342	0.0242	4.06118	0.6906	3.2475	2.3766	1.67124	0.77663
1.5649	0.0247	4.1405	0.69827	3.3137	2.4107	1.74044	0.81632
1.5958	0.0251	4.22126	0.70601	3.3796	2.444	1.80884	0.85563
1.6275	0.0256	4.30022	0.71268	3.4449	2.4753	1.87744	0.89544
1.6594	0.026	4.37714	0.7186	3.5093	2.5047	1.94604	0.93501
1.6905	0.0264	4.45454	0.72505	3.5724	2.5323	2.01364	0.97344
1.7203	0.0268	4.53302	0.73194	3.6346	2.5595	2.08124	1.0125
1.7493	0.0272	4.61138	0.7389	3.699	2.5908	2.14974	1.05257
1.7792	0.0275	4.69166	0.74649	3.7662	2.6256	2.21914	1.09389
1.8102	0.028	4.7735	0.75442	3.8326	2.6565	2.28794	1.13472
1.8413	0.0284	4.85438	0.76153	3.8975	2.6845	2.35474	1.17302
1.872	0.0287	4.93178	0.76683	3.9619	2.7112	2.42114	1.21145
1.902	0.0291	5.0069	0.77127	4.0266	2.7384	2.48834	1.25102
1.9315	0.0294	5.08382	0.77697	4.0919	2.7659	2.55644	1.29134
1.9606	0.0297	5.16398	0.78427	4.1565	2.7921	2.62684	1.33443
1.99	0.0301	5.24486	0.79168	4.221	2.8179	2.69804	1.37853
2.0205	0.0304	5.32562	0.79864	4.2858	2.8433	2.76764	1.42023
2.0518	0.0308	5.40566	0.80508	4.3496	2.866	2.83534	1.46005
2.0826	0.0312	5.4845	0.81083	4.4131	2.8882	2.90184	1.49898
2.1135	0.0316	5.56178	0.81571	4.4776	2.9122	2.96894	1.5393
2.1441	0.0319	5.6381	0.82079	4.5432	2.9374	3.03804	1.58265
2.1744	0.0322	5.71658	0.82727	4.6087	2.9612	3.10784	1.62675
2.205	0.0326	5.7977	0.83475	4.6723	2.9808	3.17854	1.67135
2.2357	0.0329	5.87822	0.84157	4.7349	2.9986	3.24864	1.71457
2.2666	0.0333	5.9573	0.8476	4.7982	3.0178	3.31654	1.75489
2.297	0.0334	6.03542	0.85301	4.8622	3.0369	3.38254	1.79256
2.3268	0.0334	6.11402	0.85894	4.9283	3.0589	3.44834	1.83024
2.3571	0.0337	6.19334	0.86508	4.9957	3.0815	3.51704	1.87169
2.3879	0.034	6.27218	0.87101	5.0618	3.0997	3.58754	1.91554
2.4188	0.0344	6.3509	0.87686	5.1259	3.114	3.65664	1.95649
2.449	0.0348	6.43022	0.88294	5.1886	3.1262	3.72464	1.99605
2.4785	0.0351	6.5087	0.88849	5.2515	3.1391	3.79304	2.03625
2.5081	0.0354	6.5867	0.89397	5.3162	3.155	3.86094	2.07594
2.538	0.0358	6.66518	0.89994	5.3819	3.1716	3.92794	2.115
2.5678	0.0361	6.74498	0.9066	5.4484	3.1886	3.99494	2.15469
2.5985	0.0365	6.82478	0.9129	5.5152	3.205	4.06334	2.19677
2.63	0.0368	6.90254	0.9182	5.5799	3.2176	4.13284	2.24024
2.6607	0.0372	6.97934	0.9232	5.6426	3.2262	4.20034	2.28081
2.69	0.0375	7.05674	0.92879	5.7045	3.2342	4.26694	2.32088
2.7184	0.0377	7.1351	0.93464	5.7684	3.2463	4.33514	2.36397
2.7478	0.038	7.21538	0.94142	5.8351	3.2629	4.40524	2.40996
2.7787	0.0384	7.29746	0.94897	5.9009	3.2772	4.47554	2.45545
2.8098	0.0387	7.3787	0.95575	5.9652	3.2884	4.54334	2.4964
2.8408	0.0391	7.45718	0.96097	6.0298	3.3	4.60984	2.53559
2.8716	0.0394	7.53326	0.96534	6.0943	3.3115	4.67814	2.57868
2.9022	0.0397	7.6097	0.97038	6.1578	3.322	4.74724	2.62303
2.9322	0.04	7.68854	0.9769	6.2209	3.3323	4.81704	2.66852
2.9617	0.0403	7.7687	0.98397	6.285	3.3447	4.88814	2.71539
2.9919	0.0406	7.84934	0.99108	6.3507	3.3596	4.95914	2.76062
3.0233	0.041	7.9295	0.99771	6.4152	3.3715	5.02854	2.80296
3.0544	0.0413	8.00846	1.00401	6.4781	3.3813	5.09514	2.84139
3.0848	0.0417	8.08598	1.00942	6.5419	3.3931	5.16124	2.88007
3.1151	0.042	8.1623	1.01427	6.6076	3.4078	5.23004	2.92404
3.1453	0.0422	8.24018	1.02049	6.6741	3.423	5.30034	2.97003
3.1757	0.0425	8.32142	1.02857	6.7386	3.4336	5.37044	3.01489
3.2056	0.0428	8.40254	1.03586	6.8014	3.4415	5.43944	3.05748
3.2356	0.0431	8.48174	1.04212	6.8654	3.4525	5.50664	3.09755
3.266	0.0435	8.56022	1.04808	6.9309	3.4659	5.57304	3.13648
3.2959	0.0438	8.63858	1.05405	6.9967	3.4794	5.63884	3.17529
3.3256	0.0441	8.71706	1.06016	7.0636	3.4941	5.70534	3.21599
3.3555	0.0444	8.79506	1.06605	7.1305	3.508	5.77404	3.26122
3.386	0.0447	8.87342	1.07223	7.1963	3.5186	5.84354	3.30708
3.4165	0.045	8.95286	1.07927	7.2596	3.5249	5.91284	3.3527
3.4464	0.0451	9.03158	1.08549	7.3215	3.5302	5.98214	3.39768
3.476	0.045	9.10886	1.09101	7.3852	3.5402	6.05054	3.4414
3.5059	0.0452	9.18698	1.09723	7.451	3.5535	6.11864	3.48437
3.5361	0.0456	9.26714	1.10483	7.5169	3.5661	6.18704	3.52821
3.5671	0.046	9.34838	1.11279	7.5822	3.577	6.25594	3.57307
3.5991	0.0464	9.4277	1.1192	7.6459	3.5855	6.32484	3.61868
3.6306	0.0468	9.50474	1.12445	7.7086	3.5925	6.39264	3.66152
3.6609	0.0472	9.58214	1.13038	7.7707	3.5994	6.45954	3.70298
3.6902	0.0474	9.66074	1.13694	7.8331	3.6075	6.52794	3.74821
3.7197	0.0478	9.7403	1.14427	7.8976	3.6201	6.59764	3.79559
3.7499	0.0481	9.82178	1.15249	7.9634	3.6336	6.66744	3.84221
3.7807	0.0484	9.90338	1.16016	8.0287	3.6455	6.73554	3.88467
3.8117	0.0488	9.98366	1.16683	8.0943	3.6576	6.80264	3.92549
3.8427	0.0491	10.0613	1.17194	8.1591	3.6673	6.87064	3.96909
3.8729	0.0495	10.1374	1.1762	8.2234	3.6758	6.93864	4.01331
3.9023	0.0498	10.2151	1.18179	8.2882	3.6852	7.00644	4.0588
3.9312	0.0501	10.2952	1.18897	8.3536	3.6953	7.07664	4.11033
3.961	0.0504	10.3756	1.19631	8.4192	3.7055	7.14774	4.16325
3.9923	0.0508	10.4555	1.20316	8.484	3.714	7.21634	4.20937
4.0233	0.0512	10.5339	1.20912	8.5473	3.7195	7.28164	4.24893
4.0535	0.0515	10.6109	1.2142	8.6117	3.7274	7.34604	4.28825
4.0838	0.0519	10.6867	1.21883	8.6777	3.7384	7.41314	4.336
4.114	0.0522	10.7633	1.22457	8.744	3.7486	7.48274	4.38968
4.1438	0.0525	10.8426	1.23223	8.809	3.756	7.55224	4.44209
4.1734	0.0528	10.9234	1.24042	8.8725	3.7615	7.62194	4.49476
4.2033	0.0531	11.0029	1.24742	8.9366	3.7684	7.69144	4.54592
4.2341	0.0534	11.0824	1.25408	9.0008	3.7755	7.76034	4.59468
4.2647	0.0538	11.1613	1.26016	9.0645	3.7818	7.82754	4.63991
4.2946	0.0541	11.2399	1.26608	9.1299	3.792	7.89394	4.68401
4.3248	0.0545	11.3187	1.27234	9.1969	3.804	7.96284	4.73529
4.3558	0.0549	11.3979	1.27886	9.2622	3.8119	8.03444	4.79149
4.3874	0.0553	11.4775	1.28571	9.3245	3.8142	8.10474	4.84239
4.418	0.0556	11.5567	1.2919	9.3853	3.8149	8.17394	4.88927
4.4476	0.0559	11.634	1.29668	9.4479	3.8203	8.24264	4.93513
4.4774	0.0563	11.7119	1.30223	9.5135	3.8312	8.31184	4.98188
4.5076	0.0566	11.7917	1.30901	9.5793	3.8412	8.38094	5.029
4.5379	0.057	11.8731	1.31664	9.6449	3.8501	8.44904	5.07411
4.569	0.0573	11.9531	1.32286	9.7104	3.858	8.51744	5.12136
4.6004	0.0577	12.0307	1.32727	9.7755	3.8645	8.58614	5.16873
4.6313	0.058	12.1085	1.33208	9.8391	3.8683	8.65354	5.2122
4.6611	0.0583	12.1871	1.33775	9.9014	3.8708	8.72064	5.25605
4.69	0.0582	12.2655	1.34334	9.9653	3.8769	8.78844	5.30267
4.7196	0.0582	12.3457	1.35027	10.0325	3.8884	8.85714	5.3508
4.7504	0.0585	12.4275	1.35775	10.0994	3.8983	8.92544	5.39629
4.7814	0.059	12.5079	1.36401	10.1649	3.9047	8.99224	5.43749
4.8122	0.0594	12.585	1.3679	10.2297	3.9099	9.05844	5.47819
4.8422	0.0598	12.6595	1.37057	10.2947	3.9152	9.12584	5.52254
4.8718	0.0602	12.7355	1.37505	10.3601	3.9217	9.19424	5.56929
4.9011	0.0606	12.8149	1.38216	10.4247	3.9266	9.26504	5.6217
4.9305	0.061	12.8958	1.38964	10.4891	3.932	9.33694	5.6745
4.9609	0.0614	12.9765	1.39634	10.554	3.9382	9.40724	5.72024
4.9921	0.0618	13.056	1.40183	10.6178	3.9419	9.47494	5.75715
5.023	0.0621	13.1347	1.40675	10.681	3.9448	9.54134	5.78903
5.054	0.0625	13.2125	1.41134	10.7448	3.9494	9.60824	5.82318
5.0846	0.0628	13.2894	1.41564	10.8094	3.9559	9.67714	5.86262
5.1149	0.0632	13.3683	1.42149	10.8741	3.9619	9.74664	5.90256
5.1452	0.0636	13.45	1.42908	10.9375	3.9653	9.81704	5.94477
5.1756	0.0639	13.5312	1.43568	11.0001	3.9683	9.88704	5.98408
5.2059	0.0643	13.6113	1.44108	11.0633	3.9731	9.95494	6.01734
5.2361	0.0647	13.69	1.4456	11.1273	3.9785	10.0209	6.04595
5.2656	0.0651	13.7687	1.45053	11.1931	3.9873	10.0867	6.07619
5.2955	0.0655	13.8479	1.4559	11.2606	3.9992	10.1552	6.116
5.3261	0.0659	13.9269	1.46097	11.3272	4.0078	10.226	6.16275
5.3567	0.0663	14.0058	1.46597	11.3918	4.0119	10.2949	6.20093
5.3868	0.0666	14.0848	1.47101	11.455	4.0136	10.3625	6.23469
5.4163	0.067	14.1623	1.47516	11.5183	4.0162	10.4305	6.26947
5.446	0.0674	14.2396	1.47949	11.5833	4.0232	10.4986	6.30425
5.4759	0.0677	14.3176	1.48483	11.649	4.0312	10.5662	6.33764
5.5057	0.0681	14.3971	1.49127	11.7151	4.0394	10.6334	6.3709
5.5363	0.0685	14.4766	1.49723	11.7815	4.0479	10.7016	6.40857
5.5679	0.0688	14.5541	1.50149	11.8463	4.0527	10.7712	6.45078
5.5991	0.0692	14.6308	1.50549	11.9092	4.0542	10.8394	6.48657
5.6289	0.0696	14.7082	1.51049	11.9712	4.0549	10.9063	6.52021
5.6577	0.0699	14.7865	1.51608	12.035	4.06	10.9749	6.55914
5.687	0.0703	14.8669	1.52305	12.1014	4.0702	11.0456	6.60362
5.7179	0.0707	14.9495	1.53116	12.1667	4.0776	11.1166	6.64747
5.7491	0.0711	15.0311	1.53764	12.2304	4.0821	11.185	6.68124
5.7801	0.0716	15.1101	1.54179	12.2946	4.0875	11.2517	6.70959
5.8108	0.072	15.1867	1.54471	12.359	4.0933	11.3197	6.74361
5.8413	0.0724	15.2635	1.54834	12.423	4.0983	11.3885	6.7799
5.8711	0.0727	15.3427	1.55427	12.4863	4.1019	11.4581	6.81971
5.9004	0.073	15.4234	1.56094	12.55	4.107	11.5292	6.86457
5.9303	0.0728	15.5041	1.56727	12.6154	4.116	11.5999	6.90501
5.9617	0.0729	15.5844	1.57301	12.6804	4.123	11.6686	6.93677
5.9929	0.0732	15.6635	1.5779	12.7439	4.1271	11.7346	6.9602
6.0234	0.0737	15.7411	1.58186	12.8082	4.1334	11.7999	6.98376
6.0536	0.0742	15.8176	1.58534	12.8746	4.1434	11.8678	7.01791
6.0839	0.0747	15.8955	1.59038	12.9418	4.1531	11.9376	7.05672
6.1145	0.0751	15.9763	1.59764	13.0069	4.158	12.0074	7.09326
6.1448	0.0756	16.0569	1.60405	13.0697	4.1591	12.0764	7.12526
6.1749	0.076	16.1356	1.60883	13.1332	4.1625	12.1439	7.1521
6.2053	0.0764	16.2137	1.61331	13.1979	4.1688	12.2102	7.17453
6.2355	0.0768	16.2916	1.61783	13.2631	4.1763	12.2762	7.19683
6.2655	0.0771	16.3695	1.62242	13.3299	4.1864	12.3433	7.22556
6.2957	0.0776	16.447	1.62697	13.3968	4.1959	12.413	7.26235
6.3264	0.078	16.525	1.63183	13.4622	4.2013	12.4831	7.29675
6.3571	0.0784	16.6044	1.63779	13.5249	4.2012	12.5526	7.32623
6.3872	0.0789	16.6835	1.64327	13.5861	4.2	12.6222	7.35496
6.4167	0.0793	16.761	1.64757	13.6492	4.2045	12.6912	7.38003
6.4463	0.0797	16.8395	1.65275	13.7148	4.2136	12.7596	7.40309
6.4763	0.0801	16.92	1.65931	13.781	4.2232	12.8284	7.4259
6.507	0.0805	17.0015	1.66608	13.8466	4.2305	12.8974	7.44921
6.5385	0.081	17.0812	1.6712	13.9108	4.2347	12.9663	7.47138
6.5696	0.0814	17.1587	1.67449	13.9738	4.2367	13.0339	7.48751
6.5998	0.0818	17.2365	1.6786	14.0362	4.2384	13.1005	7.50074
6.6292	0.0822	17.3154	1.68364	14.0991	4.242	13.1685	7.52027
6.6586	0.0826	17.3953	1.68945	14.1642	4.251	13.2382	7.54383
6.6888	0.083	17.4769	1.69627	14.2304	4.2611	13.3076	7.565
6.7195	0.0834	17.5584	1.70257	14.296	4.2683	13.3751	7.57685
6.7505	0.0839	17.6383	1.70716	14.3617	4.2757	13.4414	7.5839
6.7816	0.0843	17.7153	1.7099	14.4268	4.2817	13.5089	7.59726
6.8121	0.0848	17.7905	1.71216	14.4913	4.2863	13.5769	7.61074
6.8416	0.0851	17.8675	1.71645	14.5561	4.2922	13.6447	7.62258
6.8706	0.0855	17.9472	1.72275	14.6212	4.2988	13.7149	7.64262
6.9004	0.086	18.0275	1.72931	14.6866	4.3056	13.7863	7.66379
6.9316	0.0864	18.1073	1.73494	14.7511	4.3104	13.8555	7.67387
6.9626	0.0869	18.1855	1.73908	14.8141	4.3124	13.9212	7.67261
6.9928	0.0873	18.2629	1.74275	14.8779	4.3175	13.9858	7.66971
7.0231	0.0877	18.3391	1.74575	14.9432	4.3256	14.0531	7.67878
7.0535	0.0882	18.4157	1.7496	15.0088	4.3339	14.1234	7.69718
7.0837	0.0886	18.4948	1.75583	15.073	4.3386	14.1938	7.71293
7.1135	0.0889	18.5758	1.76308	15.1357	4.3404	14.264	7.72653
7.1433	0.0892	18.6563	1.76938	15.1991	4.3448	14.3336	7.73624
7.1738	0.0889	18.7366	1.77527	15.2635	4.3514	14.4024	7.74254
7.2041	0.089	18.8161	1.78038	15.3272	4.3564	14.4695	7.74354
7.2337	0.0894	18.8952	1.78512	15.3926	4.3651	14.5355	7.74216
7.2636	0.09	18.9744	1.79016	15.4599	4.3772	14.6039	7.75136
7.2943	0.0906	19.0537	1.79542	15.526	4.3852	14.6749	7.76862
7.3256	0.0912	19.1335	1.80105	15.5889	4.3866	14.7448	7.77882
7.356	0.0917	19.2127	1.80612	15.65	4.3852	14.8134	7.78386
7.3855	0.0922	19.2904	1.81016	15.7127	4.3892	14.8813	7.78689
7.4151	0.0927	19.3684	1.8146	15.7788	4.4008	14.9495	7.79117
7.4456	0.0932	19.4477	1.82034	15.8455	4.4122	15.0181	7.79709
7.4762	0.0937	19.5281	1.82675	15.9119	4.4213	15.0862	7.80075
7.5075	0.0943	19.6071	1.83175	15.9777	4.429	15.1545	7.80554
7.539	0.0947	19.684	1.83508	16.0429	4.4348	15.2232	7.81146
7.57	0.0951	19.7609	1.8389	16.1066	4.4378	15.2905	7.81221
7.5999	0.0955	19.839	1.84379	16.1689	4.4397	15.3578	7.81423
7.6289	0.0959	19.917	1.84879	16.2329	4.4462	15.4257	7.82053
7.6587	0.0965	19.9971	1.85527	16.2997	4.4583	15.4946	7.82935
7.6896	0.097	20.0785	1.86279	16.3661	4.4683	15.5634	7.8359
7.7208	0.0976	20.1593	1.86901	16.4311	4.4745	15.6309	7.83779
7.7517	0.0981	20.2368	1.87212	16.4952	4.4788	15.6981	7.83981
7.7819	0.0986	20.3121	1.87357	16.5594	4.4837	15.7659	7.8456
7.8114	0.0991	20.3886	1.87697	16.6241	4.49	15.8341	7.85291
7.8406	0.0995	20.4685	1.88342	16.6883	4.4951	15.9048	7.86879
7.8699	0.1	20.5497	1.89038	16.7526	4.5011	15.9769	7.88794
7.9002	0.1005	20.6304	1.89671	16.8174	4.508	16.0473	7.89878
7.9313	0.101	20.7105	1.9022	16.8813	4.5124	16.1151	7.89903
7.9621	0.1015	20.7898	1.90697	16.9446	4.5166	16.1812	7.89474
7.9929	0.102	20.8677	1.91057	17.0086	4.5229	16.2478	7.896
8.0234	0.1024	20.9446	1.91353	17.0735	4.5311	16.3166	7.90646
8.0536	0.1028	21.0229	1.91842	17.1387	4.539	16.3858	7.91793
8.0839	0.1033	21.1041	1.92586	17.2027	4.544	16.4557	7.9299
8.1144	0.1039	21.1849	1.93242	17.2659	4.5477	16.5258	7.9401
8.145	0.1044	21.2645	1.93753	17.3297	4.5533	16.5941	7.94388
8.1753	0.1049	21.3426	1.94127	17.3938	4.56	16.6604	7.94111
8.2048	0.1054	21.4206	1.94531	17.4599	4.5707	16.7261	7.93821
8.2347	0.1059	21.4993	1.94997	17.5281	4.585	16.7942	7.94666
8.2655	0.1064	21.5779	1.95457	17.5953	4.595	16.8651	7.96392
8.2967	0.107	21.6567	1.95912	17.6598	4.5987	16.9346	7.974
8.3271	0.1074	21.7356	1.9639	17.7225	4.5996	17.0028	7.97967
8.3566	0.1071	21.8134	1.96753	17.7853	4.602	17.0714	7.9871
8.3861	0.1071	21.8904	1.9712	17.8499	4.6093	17.1399	7.99416
8.4162	0.1076	21.9684	1.97579	17.9153	4.618	17.2077	7.99895
8.4461	0.1082	22.0477	1.98157	17.981	4.6267	17.275	8.00197
8.4767	0.1089	22.1277	1.98738	18.0472	4.635	17.343	8.00877
8.5082	0.1095	22.2058	1.99134	18.1121	4.6403	17.4124	8.01999
8.5391	0.1102	22.2829	1.9946	18.1751	4.6416	17.4805	8.02528
8.5686	0.1107	22.3607	1.99886	18.2368	4.6415	17.5474	8.02805
8.597	0.1112	22.4391	2.00379	18.3001	4.6463	17.6156	8.03637
8.6259	0.1117	22.5192	2.01027	18.3664	4.6576	17.6856	8.05111
8.6564	0.1123	22.6017	2.01842	18.4323	4.667	17.7559	8.0651
8.6874	0.1128	22.6837	2.0256	18.4966	4.6721	17.8239	8.06837
8.7182	0.1132	22.7634	2.03016	18.561	4.6777	17.89	8.0656
8.749	0.1137	22.8403	2.03249	18.6255	4.6833	17.9575	8.06976
8.7795	0.1143	22.9167	2.03527	18.6894	4.6881	18.0261	8.0777
8.8093	0.1148	22.9953	2.04075	18.7529	4.6925	18.0953	8.08803
8.8386	0.1154	23.0749	2.04712	18.8169	4.6981	18.1662	8.10378
8.8684	0.116	23.155	2.0532	18.8826	4.7068	18.2371	8.11701
8.8997	0.1166	23.2347	2.05879	18.9476	4.7136	18.3064	8.12205
8.9312	0.1172	23.3134	2.06364	19.0108	4.7164	18.3727	8.11688
8.9622	0.1178	23.3911	2.06716	19.0746	4.7221	18.4379	8.11146
8.9928	0.1184	23.4677	2.07005	19.1402	4.7326	18.5057	8.11865
9.0233	0.119	23.5455	2.07483	19.2069	4.744	18.5757	8.13238
9.054	0.1195	23.6265	2.08279	19.2719	4.7502	18.6459	8.14435
9.0845	0.1201	23.7076	2.09005	19.3347	4.7521	18.7155	8.15292
9.1148	0.1206	23.7868	2.09508	19.3981	4.7564	18.7837	8.15645
9.1453	0.1212	23.8653	2.0996	19.4631	4.7641	18.8508	8.15682
9.1754	0.1216	23.9439	2.10423	19.5282	4.7722	18.9172	8.15619
9.205	0.1221	24.0226	2.10912	19.5948	4.7831	18.9844	8.15985
9.2351	0.1226	24.1009	2.11364	19.6619	4.7939	19.0538	8.17295
9.2655	0.1232	24.1797	2.11864	19.7279	4.8014	19.124	8.18643
9.2961	0.1238	24.2593	2.12479	19.7913	4.8032	19.1933	8.19601
9.3261	0.1244	24.3385	2.1302	19.8529	4.8024	19.2624	8.2047
9.3556	0.1249	24.4162	2.13412	19.9161	4.8077	19.3306	8.20937
9.3854	0.1255	24.4944	2.13886	19.982	4.8186	19.3985	8.21352
9.4154	0.126	24.5747	2.14579	20.0485	4.8288	19.4668	8.21957
9.4462	0.1266	24.6559	2.15342	20.1145	4.8375	19.5353	8.22625
9.478	0.1272	24.7354	2.1589	20.1791	4.8423	19.6043	8.23482
9.5096	0.1269	24.8121	2.1619	20.2423	4.8448	19.6725	8.24036
9.5399	0.1269	24.8887	2.16545	20.3047	4.8463	19.7395	8.24213
9.5693	0.1274	24.9665	2.17042	20.3674	4.8498	19.8079	8.24981
9.5987	0.1281	25.0456	2.17671	20.4321	4.8585	19.8777	8.26329
9.6289	0.1288	25.1267	2.18475	20.4982	4.8698	19.9476	8.27564
9.6598	0.1295	25.2081	2.19238	20.5638	4.8788	20.0157	8.27955
9.6908	0.1302	25.2881	2.19816	20.6293	4.8872	20.0825	8.27942
9.722	0.1309	25.3657	2.20105	20.6942	4.894	20.1502	8.28446
9.7526	0.1315	25.4415	2.20279	20.7584	4.8996	20.2183	8.29089
9.7821	0.1321	25.5187	2.20683	20.8227	4.906	20.2859	8.29618
9.8111	0.1327	25.5985	2.21375	20.8876	4.9131	20.3557	8.30966
9.8407	0.1333	25.6793	2.22097	20.9528	4.9213	20.4266	8.32579
9.8716	0.1338	25.7597	2.22757	21.0178	4.9285	20.4957	8.33297
9.9026	0.1343	25.8385	2.23231	21.0812	4.9315	20.5616	8.32995
9.9326	0.1349	25.9161	2.2359	21.1453	4.937	20.6264	8.32491
9.9626	0.1355	25.9924	2.23883	21.2108	4.9461	20.6933	8.33121
9.9927	0.1361	26.0693	2.24308	21.2768	4.9557	20.7627	8.34721
10.0226	0.1368	26.149	2.25064	21.3415	4.9615	20.8322	8.36145
10.0523	0.1374	26.2302	2.25901	21.4046	4.9639	20.9019	8.37506
10.0821	0.138	26.3105	2.26564	21.468	4.9677	20.9712	8.38614
10.1127	0.1387	26.3901	2.27134	21.532	4.9736	21.0396	8.39295
10.1433	0.1393	26.4688	2.27634	21.5958	4.979	21.1067	8.39496
10.173	0.1399	26.547	2.28086	21.6613	4.9887	21.173	8.39509
10.2028	0.1405	26.6253	2.28579	21.7285	5.0016	21.2412	8.40441
10.2335	0.1412	26.7039	2.29127	21.7945	5.01	21.3122	8.42432
10.2649	0.1419	26.7837	2.29794	21.8573	5.0105	21.3823	8.43856
10.2957	0.1425	26.8631	2.30375	21.9181	5.0082	21.4513	8.44788
10.3255	0.143	26.9405	2.30723	21.9802	5.0111	21.5198	8.45519
10.3554	0.1435	27.0183	2.2956	22.0453	5.0219	21.5886	8.46363
10.386	0.1441	27.0978	2.28157	22.1109	5.0331	21.6576	8.47296
10.4166	0.1447	27.1787	2.27757	22.1764	5.0429	21.7259	8.47964
10.4479	0.1454	27.2581	2.27849	22.2419	5.0522	21.7944	8.4877
10.4794	0.1461	27.3353	2.27968	22.3067	5.0591	21.8633	8.49639
10.5103	0.1468	27.4126	2.28271	22.3702	5.0631	21.9308	8.49891
10.54	0.1474	27.4914	2.28771	22.4328	5.0658	21.9982	8.50295
10.5688	0.1479	27.5698	2.2926	22.4966	5.0728	22.0664	8.51177
10.5982	0.1485	27.6496	2.29953	22.5632	5.0865	22.1356	8.52386
10.6288	0.1492	27.7312	2.30812	22.6298	5.098	22.2042	8.53193
10.6597	0.1498	27.8121	2.31549	22.6951	5.1057	22.2707	8.53218
10.6905	0.1501	27.8899	2.31945	22.7599	5.112	22.3366	8.53256
10.7207	0.1497	27.9651	2.32157	22.8246	5.1179	22.4037	8.53974
10.7503	0.1499	28.0411	2.32608	22.8897	5.1251	22.4715	8.54944
10.7795	0.1505	28.1208	2.33512	22.9544	5.1313	22.5416	8.56796
10.8088	0.1512	28.2021	2.34508	23.019	5.1381	22.6134	8.59089
10.839	0.152	28.2825	2.35316	23.0842	5.1464	22.6839	8.60614
10.8701	0.1529	28.3619	2.35979	23.1484	5.1513	22.7522	8.61143
10.9009	0.1536	28.4409	2.36579	23.2117	5.1551	22.8188	8.61093
10.9319	0.1544	28.5187	2.37053	23.2758	5.1618	22.8855	8.61383
10.9625	0.1551	28.5954	2.37449	23.341	5.1714	22.9544	8.62731
10.9929	0.1559	28.6733	2.38045	23.4063	5.1807	23.0243	8.64293
11.0234	0.1566	28.7543	2.38964	23.4699	5.1854	23.0948	8.65893
11.0539	0.1573	28.8355	2.39794	23.5324	5.1885	23.1651	8.67254
11.0845	0.158	28.9152	2.40427	23.5957	5.1942	23.2339	8.67947
11.1149	0.1586	28.9938	2.40957	23.6596	5.2016	23.3008	8.67884
11.1447	0.159	29.0724	2.41538	23.725	5.2124	23.3669	8.67746
11.1746	0.1596	29.1521	2.4222	23.7924	5.2278	23.435	8.68728
11.2053	0.1603	29.2315	2.42857	23.8596	5.2405	23.5059	8.7077
11.2362	0.161	29.3109	2.43483	23.9246	5.247	23.5755	8.71967
11.2666	0.1618	29.3904	2.44116	23.9878	5.249	23.6434	8.72471
11.2962	0.1624	29.469	2.4462	24.0506	5.252	23.7114	8.7305
11.3258	0.1631	29.5468	2.45064	24.1151	5.2604	23.7792	8.73617
11.3557	0.1638	29.6249	2.45612	24.1806	5.2702	23.8464	8.74121
11.3855	0.1644	29.704	2.46308	24.2466	5.2806	23.9132	8.74537
11.4158	0.1651	29.7833	2.4699	24.313	5.2911	23.9808	8.75444
11.4472	0.1659	29.8611	2.47486	24.378	5.2976	24.05	8.76994
11.4782	0.1667	29.9377	2.47931	24.4412	5.2995	24.1184	8.7804
11.5078	0.1673	30.0149	2.48516	24.5033	5.2996	24.1857	8.7867
11.5365	0.1679	30.0928	2.49186	24.5666	5.3048	24.2541	8.79829
11.5656	0.1685	30.1725	2.50038	24.6328	5.3183	24.324	8.8148
11.5964	0.1692	30.2543	2.51064	24.699	5.3299	24.3943	8.83143
11.6275	0.1699	30.3358	2.51953	24.7632	5.3357	24.4623	8.83823
11.6584	0.1705	30.4149	2.5252	24.8272	5.3416	24.5286	8.83911
11.6892	0.1712	30.4915	2.52842	24.8912	5.348	24.5962	8.84718
11.7198	0.1718	30.5677	2.53223	24.9547	5.3543	24.665	8.85953
11.7499	0.1725	30.646	2.53901	25.0178	5.36	24.7345	8.87502
11.7794	0.1731	30.7258	2.54727	25.0815	5.3675	24.8056	8.89581
11.8093	0.1738	30.8063	2.55571	25.1467	5.3794	24.8767	8.91408
11.8405	0.1745	30.8872	2.56386	25.2119	5.3894	24.946	8.92265
11.8719	0.1753	30.9672	2.57045	25.2754	5.3949	25.0125	8.91975
11.9024	0.176	31.0457	2.57523	25.3396	5.4028	25.078	8.91597
11.9326	0.1763	31.1224	2.57845	25.4054	5.4148	25.1459	8.92542
11.9628	0.176	31.1998	2.58312	25.4722	5.4287	25.2156	8.94155
11.9933	0.1762	31.2803	2.59164	25.5376	5.4374	25.2851	8.95566
12.0235	0.1769	31.3612	2.59994	25.6005	5.4401	25.3538	8.967
12.0534	0.1777	31.4403	2.6056	25.6638	5.4453	25.4212	8.97141
12.0838	0.1786	31.5189	2.61068	25.7285	5.4539	25.4873	8.97104
12.1139	0.1794	31.5972	2.61608	25.7939	5.4638	25.5529	8.97028
12.1437	0.1801	31.6753	2.62175	25.8609	5.4781	25.6194	8.97582
12.1735	0.1808	31.7529	2.62705	25.9283	5.4919	25.6886	8.99422
12.2038	0.1816	31.8305	2.63271	25.9943	5.5001	25.759	9.01488
12.2343	0.1824	31.9099	2.64057	26.0576	5.5014	25.8286	9.03
12.2644	0.1831	31.9895	2.64786	26.1191	5.5002	25.8983	9.04487
12.2939	0.1837	32.0671	2.65283	26.1824	5.5061	25.9672	9.05558
12.3237	0.1844	32.1449	2.65831	26.2483	5.5191	26.0356	9.06428
12.3538	0.185	32.2247	2.66649	26.3142	5.5308	26.1044	9.07461
12.3845	0.1856	32.3064	2.67638	26.3795	5.5398	26.1736	9.08607
12.4162	0.1863	32.3863	2.68323	26.4433	5.5452	26.2433	9.09867
12.4477	0.187	32.4635	2.68694	26.5059	5.5473	26.3119	9.10649
12.4782	0.1878	32.5407	2.69134	26.5677	5.5483	26.3791	9.10926
12.5078	0.1885	32.6196	2.69816	26.6299	5.5521	26.4475	9.11896
12.5373	0.1892	32.6994	2.70608	26.6943	5.5631	26.5174	9.13547
12.5675	0.1899	32.7809	2.71553	26.7608	5.5781	26.5874	9.15096
12.5982	0.1906	32.8626	2.72423	26.8265	5.5891	26.6554	9.15663
12.629	0.1914	32.9433	2.73105	26.892	5.5991	26.7219	9.156
12.6602	0.1922	33.0214	2.73475	26.9571	5.6079	26.7891	9.1613
12.6908	0.1929	33.0972	2.7366	27.0216	5.6153	26.8567	9.16936
12.7207	0.1935	33.1739	2.74105	27.0864	5.6232	26.9239	9.17692
12.7499	0.1941	33.2532	2.74894	27.1515	5.6319	26.9932	9.19393
12.7795	0.1947	33.3336	2.75783	27.2171	5.6416	27.0639	9.21384
12.8104	0.1954	33.4137	2.7656	27.2821	5.6499	27.1329	9.22367
12.8411	0.1961	33.4917	2.77057	27.3455	5.6536	27.1987	9.22052
12.871	0.1967	33.5682	2.77449	27.4094	5.6596	27.2632	9.2156
12.9011	0.1974	33.6444	2.77871	27.4751	5.6708	27.3301	9.22379
12.9314	0.1981	33.7212	2.78405	27.5413	5.6827	27.4	9.24521
12.9617	0.1988	33.8001	2.79223	27.6061	5.6904	27.4701	9.26474
12.9917	0.1995	33.8806	2.80171	27.6691	5.6936	27.5404	9.28213
13.0218	0.2002	33.9606	2.81012	27.7324	5.6988	27.6101	9.29523
13.0526	0.2009	34.041	2.81871	27.7965	5.7071	27.679	9.30368
13.0834	0.2017	34.1208	2.82642	27.8601	5.7141	27.7467	9.30708
13.1133	0.2023	34.1999	2.83275	27.925	5.725	27.8134	9.30796
13.1434	0.2029	34.2789	2.83883	27.992	5.741	27.8822	9.31968
13.1741	0.2036	34.3583	2.8456	28.0581	5.7523	27.9538	9.34274
13.2055	0.2043	34.4386	2.85334	28.1212	5.7543	28.0244	9.35823
13.2361	0.2049	34.5183	2.86027	28.1823	5.7525	28.0936	9.36756
13.2656	0.2055	34.5961	2.8646	28.2447	5.7573	28.1622	9.37461
13.295	0.2061	34.6743	2.86983	28.3103	5.7715	28.2308	9.3823
13.3252	0.2067	34.7538	2.87731	28.3767	5.786	28.2993	9.39099
13.3555	0.2074	34.8346	2.88575	28.4428	5.7984	28.367	9.39629
13.3866	0.2081	34.914	2.89205	28.5086	5.8088	28.435	9.40359
13.4181	0.2088	34.9912	2.89601	28.5738	5.8171	28.5035	9.41292
13.4491	0.2095	35.0683	2.90094	28.638	5.8225	28.5707	9.41531
13.479	0.21	35.1462	2.90727	28.701	5.8255	28.6376	9.41808
13.5079	0.2094	35.224	2.91342	28.7649	5.8326	28.7054	9.42678
13.5373	0.2093	35.3034	2.92216	28.8316	5.8475	28.7743	9.44051
13.568	0.2099	35.385	2.93323	28.8982	5.8601	28.8431	9.45336
13.5991	0.2108	35.4661	2.94227	28.9634	5.8679	28.9103	9.45828
13.6301	0.2117	35.5438	2.94664	29.028	5.8746	28.9767	9.46181
13.6603	0.2124	35.6187	2.94808	29.0923	5.8812	29.0441	9.47138
13.69	0.2131	35.6945	2.95227	29.157	5.8895	29.1123	9.48411
13.7192	0.2137	35.7742	2.96179	29.221	5.896	29.1829	9.50679
13.7486	0.2143	35.8549	2.9722	29.2848	5.9029	29.2553	9.53363
13.7789	0.215	35.9352	2.9812	29.3494	5.9115	29.3262	9.55038
13.81	0.2156	36.0149	2.98912	29.4132	5.9179	29.3947	9.55379
13.8408	0.2162	36.0943	2.99657	29.4764	5.9229	29.4613	9.55064
13.8716	0.2167	36.1728	3.00249	29.5404	5.9314	29.5282	9.55152
13.9022	0.2174	36.2499	3.00664	29.6054	5.9433	29.597	9.56412
13.9325	0.218	36.3277	3.01297	29.6709	5.9554	29.6666	9.57899
13.9627	0.2187	36.4086	3.02349	29.735	5.963	29.7366	9.59486
13.9932	0.2192	36.4899	3.03371	29.7979	5.9678	29.8063	9.6086
14.0238	0.2198	36.5698	3.04168	29.8615	5.9754	29.8743	9.61326
14.0542	0.2204	36.6483	3.04757	29.9259	5.9851	29.9405	9.61137
14.084	0.221	36.7264	3.05345	29.992	5.9995	30.0059	9.60834
14.1138	0.2215	36.8053	3.0609	30.0603	6.0193	30.0734	9.61679
14.1445	0.2222	36.8842	3.06831	30.1281	6.0352	30.1437	9.63833
14.1756	0.2228	36.9628	3.07583	30.1936	6.0429	30.2131	9.65232
14.2061	0.2234	37.0419	3.0839	30.257	6.0443	30.2811	9.66013
14.2357	0.2239	37.12	3.09064	30.3197	6.0457	30.3496	9.67147
14.2654	0.2244	37.1973	3.09657	30.3837	6.0525	30.4178	9.68155
14.2957	0.2249	37.2751	3.10379	30.4487	6.0628	30.4851	9.68772
14.3257	0.2255	37.3541	3.11264	30.5141	6.0741	30.552	9.69327
14.3561	0.226	37.4337	3.1219	30.58	6.0862	30.62	9.70385
14.3875	0.2267	37.5118	3.12857	30.6445	6.0938	30.6897	9.72187
14.4186	0.2272	37.5886	3.13345	30.7073	6.0969	30.7585	9.73296
14.4484	0.2276	37.6657	3.1399	30.7691	6.0985	30.8257	9.73812
14.4771	0.228	37.744	3.14805	30.8321	6.1057	30.8942	9.7506
14.5061	0.2284	37.8241	3.1589	30.8983	6.1218	30.9644	9.77076
14.5366	0.2289	37.9069	3.1729	30.9646	6.1366	31.0351	9.79104
14.5675	0.2295	37.9895	3.18505	31.0292	6.1449	31.1034	9.7981
14.5984	0.23	38.0694	3.19212	31.0936	6.1534	31.1698	9.79785
14.6291	0.2305	38.1465	3.19568	31.1581	6.1624	31.2374	9.80692
14.6594	0.231	38.2228	3.19953	31.2219	6.17	31.3061	9.82141
14.6893	0.2315	38.3011	3.20783	31.2852	6.1769	31.3748	9.83628
14.7187	0.2319	38.3813	3.2186	31.3491	6.1857	31.445	9.85694
14.7484	0.2323	38.4618	3.2296	31.4148	6.1995	31.5157	9.87635
14.7796	0.2329	38.5423	3.23983	31.48	6.21	31.585	9.88668
14.8109	0.2334	38.6213	3.24786	31.5432	6.2146	31.6514	9.88428
14.8415	0.2339	38.6986	3.25375	31.607	6.2235	31.7165	9.88
14.8717	0.2343	38.7747	3.25842	31.6728	6.2378	31.7838	9.89071
14.9019	0.2347	38.8516	3.26542	31.7395	6.2538	31.8535	9.91188
14.9325	0.2352	38.9317	3.27745	31.8045	6.2633	31.9232	9.93078
14.9629	0.2356	39.0127	3.28964	31.8671	6.2655	31.9921	9.94539
14.9932	0.236	39.0919	3.29845	31.9303	6.2719	32.0597	9.95358
15.0238	0.2364	39.1707	3.3066	31.9951	6.2848	32.1265	9.95925
15.054	0.2368	39.249	3.31431	32.0599	6.2965	32.193	9.9648
15.0839	0.2365	39.3273	3.32197	32.1259	6.3119	32.26	9.97475
15.114	0.2365	39.4051	3.32901	32.1928	6.3282	32.3294	9.99617
15.1444	0.2369	39.4834	3.33668	32.2589	6.34	32.4	10.02
15.1751	0.2374	39.5628	3.34642	32.3226	6.3441	32.4697	10.0378
15.2051	0.238	39.6423	3.35575	32.3843	6.3442	32.5393	10.0551
15.2346	0.2385	39.7201	3.36238	32.4473	6.3512	32.6081	10.0681
15.2643	0.239	39.7985	3.37008	32.5128	6.366	32.6764	10.0798
15.2942	0.2395	39.8789	3.38097	32.5787	6.3803	32.7452	10.0939
15.3247	0.24	39.9605	3.39327	32.644	6.3923	32.8142	10.1082
15.3563	0.2406	40.0405	3.40208	32.7084	6.4011	32.8831	10.1237
15.3878	0.2411	40.1177	3.40701	32.772	6.4074	32.9513	10.1363
15.4183	0.2414	40.195	3.41316	32.8349	6.4123	33.0184	10.1433
15.448	0.2417	40.2733	3.42149	32.8979	6.4182	33.0865	10.1564
15.4774	0.242	40.3524	3.43079	32.9628	6.4311	33.1559	10.175
15.5075	0.2424	40.4333	3.44301	33.0292	6.4482	33.2256	10.1944
15.5381	0.2428	40.5149	3.45508	33.0951	6.4614	33.2939	10.2065
15.5689	0.2432	40.5952	3.46431	33.1608	6.4741	33.3609	10.2125
15.6	0.2436	40.6727	3.46908	33.226	6.4853	33.4284	10.2241
15.6306	0.244	40.7479	3.47145	33.2907	6.4947	33.4964	10.2383
15.6604	0.2443	40.8245	3.47757	33.3554	6.5044	33.5639	10.2499
15.6895	0.2445	40.9041	3.48879	33.4202	6.5141	33.6336	10.2726
15.719	0.2448	40.9846	3.50086	33.485	6.5242	33.7049	10.3011
15.7499	0.2451	41.065	3.51175	33.5495	6.5346	33.7747	10.3185
15.7811	0.2455	41.1438	3.51949	33.6127	6.5406	33.8413	10.3209
15.8113	0.2454	41.2211	3.52479	33.6764	6.5489	33.9064	10.3189
15.8415	0.2452	41.2973	3.52875	33.7416	6.5628	33.9733	10.3291
15.8716	0.2454	41.3735	3.53416	33.8075	6.578	34.0427	10.3524
15.9014	0.2458	41.4522	3.54486	33.8726	6.5892	34.1122	10.3734
15.9311	0.2462	41.5335	3.55883	33.9362	6.5956	34.1817	10.3941
15.9609	0.2467	41.6142	3.57031	33.9996	6.603	34.2508	10.4117
15.9916	0.2472	41.6944	3.58027	34.0637	6.613	34.3193	10.4254
16.0223	0.2476	41.7735	3.58842	34.1272	6.6216	34.3863	10.4331
16.0521	0.248	41.8521	3.59594	34.192	6.6352	34.4523	10.4372
16.082	0.2483	41.9308	3.60471	34.2592	6.6551	34.52	10.4529
16.1128	0.2487	42.0099	3.61475	34.3258	6.6703	34.5909	10.484
16.1443	0.2491	42.0895	3.62575	34.3894	6.6747	34.6612	10.5069
16.1751	0.2495	42.1689	3.63594	34.4507	6.6736	34.7301	10.5213
16.2048	0.2497	42.2465	3.64268	34.5128	6.678	34.7985	10.5339
16.2344	0.2499	42.324	3.65008	34.5779	6.6936	34.8673	10.5483
16.2647	0.2503	42.4031	3.66071	34.6437	6.7094	34.9362	10.5633
16.2954	0.2506	42.4839	3.67357	34.7092	6.724	35.0043	10.5738
16.3266	0.251	42.5639	3.68438	34.7744	6.7377	35.0724	10.5857
16.3581	0.2513	42.6414	3.69049	34.8391	6.7491	35.1413	10.6024
16.3891	0.2516	42.7183	3.69649	34.9027	6.7569	35.2093	10.6136
16.419	0.2512	42.7965	3.70553	34.9651	6.762	35.277	10.624
16.4478	0.2508	42.8748	3.71483	35.0284	6.7714	35.3454	10.6393
16.4772	0.2509	42.9549	3.72694	35.0948	6.7921	35.4147	10.658
16.5078	0.2513	43.0369	3.74134	35.1617	6.8114	35.4837	10.6736
16.5388	0.2519	43.1181	3.75286	35.2272	6.8245	35.5511	10.6799
16.5697	0.2523	43.1961	3.75905	35.2921	6.8361	35.6177	10.6849
16.5999	0.2527	43.2715	3.76197	35.3569	6.8473	35.6852	10.6965
16.6295	0.253	43.3479	3.76812	35.4221	6.8596	35.7531	10.7091
16.6588	0.2533	43.4273	3.78068	35.4868	6.8706	35.8228	10.7324
16.688	0.2535	43.5083	3.79464	35.5512	6.8818	35.8943	10.7634
16.7181	0.2539	43.5891	3.80683	35.6165	6.8956	35.9648	10.7861
16.7492	0.2542	43.669	3.81716	35.6811	6.9055	36.0331	10.795
16.7802	0.2545	43.7479	3.82605	35.7447	6.9124	36.0997	10.7958
16.811	0.2548	43.8256	3.83345	35.8089	6.9221	36.1662	10.7994
16.8415	0.2551	43.9019	3.83957	35.874	6.9357	36.2348	10.8164
16.8718	0.2554	43.9791	3.84879	35.9395	6.9502	36.3043	10.8358
16.9021	0.2556	44.0595	3.86334	36.0037	6.9593	36.3741	10.8559
16.9327	0.2556	44.1406	3.87783	36.0668	6.9651	36.4439	10.8743
16.9634	0.2553	44.2206	3.88945	36.1304	6.9754	36.5121	10.8835
16.9939	0.2553	44.2997	3.89883	36.1945	6.9876	36.5786	10.8854
17.0239	0.2556	44.3784	3.90797	36.2598	7.0042	36.6444	10.8861
17.0538	0.256	44.4575	3.9186	36.3272	7.0272	36.7122	10.8988
17.0845	0.2564	44.5363	3.92857	36.3941	7.0462	36.7829	10.9271
17.1155	0.2568	44.6151	3.93838	36.459	7.0564	36.8529	10.948
17.146	0.2572	44.6944	3.94949	36.522	7.0603	36.9212	10.9588
17.1756	0.2572	44.7732	3.95868	36.5843	7.064	36.9898	10.9722
17.2051	0.2569	44.8509	3.96642	36.6483	7.0758	37.0581	10.984
17.2351	0.257	44.9292	3.97601	36.7136	7.0923	37.1256	10.9928
17.2648	0.2573	45.0087	3.98801	36.7792	7.1087	37.1928	11.0015
17.295	0.2577	45.0888	4.00053	36.8452	7.1253	37.2607	11.0145
17.3263	0.2581	45.1672	4.00964	36.9099	7.137	37.33	11.0358
17.3574	0.2585	45.2442	4.01738	36.9729	7.1428	37.3984	11.0497
17.3872	0.2587	45.3216	4.02701	37.0348	7.1464	37.4652	11.0558
17.416	0.2589	45.3996	4.03812	37.0979	7.1563	37.5329	11.0693
17.4451	0.2591	45.4791	4.05227	37.1642	7.1781	37.6025	11.092
17.4756	0.2595	45.5609	4.07042	37.2309	7.1993	37.6729	11.1172
17.5066	0.2599	45.6425	4.08631	37.2957	7.2115	37.7413	11.1287
17.5374	0.2602	45.7217	4.09649	37.3601	7.2226	37.8075	11.1293
17.5682	0.2605	45.7981	4.10175	37.4246	7.2336	37.8747	11.1386
17.5988	0.2604	45.8741	4.10757	37.4885	7.2438	37.9434	11.1565
17.629	0.2598	45.9521	4.11875	37.5519	7.2533	38.0127	11.1783
17.6586	0.2596	46.0323	4.13353	37.6156	7.2647	38.0838	11.2097
17.6883	0.2598	46.1128	4.14834	37.6808	7.2819	38.1552	11.2377
17.7193	0.2603	46.1937	4.16238	37.7459	7.2978	38.2251	11.253
17.7507	0.2608	46.2731	4.17357	37.8091	7.3069	38.2921	11.2528
17.7814	0.2613	46.351	4.18186	37.8731	7.32	38.3577	11.2479
17.8118	0.2617	46.4273	4.18797	37.9387	7.3394	38.4254	11.2587
17.842	0.2621	46.5046	4.19694	38.0054	7.3616	38.4951	11.2821
17.8725	0.2624	46.5852	4.21286	38.0708	7.3767	38.565	11.3041
17.9027	0.2626	46.6668	4.22923	38.1338	7.3828	38.6345	11.3232
17.9327	0.2629	46.7465	4.24031	38.1968	7.391	38.7025	11.3335
17.9628	0.2632	46.8253	4.24964	38.2612	7.4054	38.7692	11.3366
17.9928	0.2635	46.9039	4.25916	38.3261	7.4213	38.835	11.3367
18.0223	0.2637	46.9824	4.26953	38.3926	7.4439	38.9012	11.3446
18.0522	0.2639	47.0603	4.27938	38.4601	7.4683	38.9698	11.3697
18.0827	0.2643	47.1382	4.28979	38.5267	7.4864	39.0399	11.3992
18.1135	0.2645	47.2174	4.30338	38.5909	7.4937	39.1093	11.4207
18.1437	0.2644	47.2968	4.31686	38.6529	7.4946	39.1786	11.4408
18.1731	0.2637	47.3741	4.3262	38.716	7.5035	39.2471	11.4546
18.2028	0.2635	47.4514	4.33675	38.7814	7.5223	39.3151	11.4673
18.2328	0.2638	47.5306	4.35168	38.8474	7.5412	39.3836	11.4842
18.2635	0.2643	47.6118	4.36979	38.9129	7.5578	39.4525	11.5033
18.2953	0.2649	47.692	4.38379	38.9773	7.5698	39.5218	11.5243
18.3271	0.2655	47.7691	4.39205	39.0405	7.577	39.5905	11.5407
18.3579	0.2659	47.8461	4.40142	39.1027	7.5828	39.6577	11.5475
18.3877	0.2662	47.9244	4.41494	39.1649	7.5907	39.7258	11.5616
18.4171	0.2664	48.0036	4.43049	39.2291	7.6085	39.7955	11.5855
18.4471	0.2667	48.0846	4.44934	39.2951	7.633	39.8655	11.6098
18.4778	0.2671	48.1665	4.46797	39.3606	7.6519	39.9339	11.6245
18.5086	0.2674	48.2473	4.48334	39.4259	7.6684	40.0008	11.6305
18.5396	0.2677	48.3261	4.49401	39.4909	7.6835	40.0684	11.643
18.5702	0.268	48.4024	4.50105	39.5554	7.6973	40.1366	11.6598
18.5998	0.2682	48.4793	4.51157	39.6202	7.7127	40.2042	11.673
18.6287	0.2683	48.559	4.52823	39.6852	7.7293	40.2736	11.6979
18.658	0.2685	48.6396	4.54612	39.7505	7.747	40.3446	11.7303
18.6887	0.2683	48.72	4.56308	39.8155	7.7634	40.414	11.7491
18.7198	0.2678	48.7989	4.57616	39.8791	7.7727	40.4802	11.7496
18.7499	0.2677	48.8761	4.58701	39.9429	7.7845	40.5447	11.7446
18.78	0.268	48.9525	4.59671	40.0084	7.8033	40.6109	11.7547
18.8104	0.2685	49.0287	4.60742	40.0745	7.8242	40.6801	11.783
18.8405	0.2689	49.1068	4.62353	40.1397	7.8404	40.7497	11.8111
18.8703	0.2693	49.1873	4.6442	40.2031	7.8489	40.8196	11.8383
18.9002	0.2697	49.2678	4.66308	40.2664	7.8589	40.8893	11.8619
18.9308	0.2701	49.348	4.68034	40.3306	7.8739	40.958	11.8784
18.9616	0.2705	49.4274	4.69564	40.3943	7.8871	41.0253	11.8881
18.9915	0.2708	49.5059	4.70879	40.4592	7.906	41.0916	11.8937
19.0215	0.2711	49.5843	4.72186	40.526	7.9321	41.1597	11.9123
19.0523	0.2713	49.6627	4.73579	40.5919	7.9518	41.2309	11.9488
19.0837	0.2717	49.7422	4.75286	40.6551	7.9596	41.3016	11.9764
19.1146	0.2719	49.8221	4.7709	40.716	7.9608	41.3708	11.9939
19.1443	0.2721	49.9003	4.7846	40.7778	7.9689	41.4394	12.0085
19.1737	0.2723	49.9783	4.79775	40.8425	7.9913	41.5079	12.023
19.2039	0.2726	50.0575	4.81383	40.9083	8.0162	41.5765	12.0394
19.2343	0.2727	50.1383	4.83286	40.9741	8.0391	41.6445	12.0527
19.2653	0.2721	50.2185	4.84979	41.04	8.0611	41.7127	12.0693
19.2968	0.2717	50.2963	4.86171	41.1053	8.0792	41.7817	12.0893
19.3279	0.2718	50.3737	4.8739	41.1694	8.0925	41.8494	12.0999
19.3578	0.2722	50.4521	4.88916	41.2322	8.1017	41.9163	12.1079
19.3867	0.2725	50.5305	4.90434	41.2959	8.1169	41.9839	12.1234
19.416	0.2729	50.61	4.92286	41.3625	8.1443	42.0526	12.1467
19.4466	0.2734	50.6914	4.94475	41.4295	8.1687	42.1215	12.1687
19.4777	0.2739	50.7721	4.96394	41.4949	8.186	42.1887	12.1782
19.5086	0.2743	50.8499	4.97612	41.5599	8.2023	42.2551	12.1849
19.5389	0.2746	50.9249	4.98312	41.6248	8.2187	42.3224	12.2
19.5686	0.2747	51.0004	4.99423	41.6901	8.237	42.3903	12.2192
19.5979	0.2749	51.0795	5.01483	41.7546	8.2512	42.4603	12.2524
19.6272	0.2751	51.1602	5.03771	41.8188	8.2651	42.5324	12.295
19.6574	0.2754	51.2405	5.05816	41.8837	8.2825	42.6034	12.3249
19.6884	0.2757	51.3203	5.07634	41.9478	8.2952	42.672	12.3385
19.7192	0.276	51.3993	5.09283	42.0109	8.305	42.7389	12.3429
19.7499	0.2763	51.4774	5.10753	42.0746	8.32	42.8057	12.3504
19.7805	0.2766	51.5543	5.12012	42.1393	8.3405	42.8744	12.3729
19.8108	0.2761	51.6321	5.13594	42.2045	8.3613	42.9441	12.4005
19.8411	0.2752	51.7128	5.15875	42.2683	8.3754	43.0141	12.4285
19.8715	0.2751	51.7943	5.18123	42.3307	8.3844	43.0843	12.4546
19.902	0.2754	51.8746	5.19997	42.3939	8.399	43.1529	12.4693
19.9323	0.276	51.9538	5.2156	42.4579	8.4174	43.2197	12.4738
19.9619	0.2764	52.0325	5.23034	42.5232	8.4411	43.2854	12.4764
19.9917	0.2768	52.1116	5.24679	42.5907	8.4736	43.3527	12.4936
20.0223	0.2772	52.1908	5.26394	42.6581	8.5022	43.4228	12.531
20.0534	0.2777	52.2697	5.28057	42.7235	8.519	43.4925	12.5603
20.0842	0.2781	52.3489	5.29768	42.7868	8.5272	43.5604	12.576
20.114	0.2783	52.4271	5.3122	42.8496	8.5359	43.6285	12.5933
20.1437	0.2786	52.504	5.32523	42.9139	8.5553	43.6964	12.6095
20.1738	0.2788	52.5815	5.34079	42.9798	8.5806	43.7635	12.6233
20.2036	0.279	52.66	5.35942	43.0459	8.6049	43.8304	12.6373
20.2339	0.2794	52.7393	5.37931	43.1122	8.629	43.8981	12.6575
20.2654	0.2798	52.8173	5.3949	43.1774	8.6462	43.9674	12.6882
20.2969	0.2801	52.894	5.40864	43.2408	8.6565	44.0361	12.7121
20.3269	0.28	52.9716	5.42612	43.303	8.6634	44.1031	12.726
20.3557	0.2798	53.0501	5.44557	43.366	8.6771	44.1711	12.7495
20.3848	0.2796	53.1295	5.46712	43.4318	8.7046	44.241	12.7841
20.4152	0.279	53.2116	5.49412	43.4978	8.7308	44.312	12.8208
20.4461	0.2788	53.2938	5.51901	43.5618	8.7457	44.381	12.842
20.477	0.279	53.3737	5.53634	43.6256	8.7608	44.4478	12.8494
20.5078	0.2795	53.4508	5.54705	43.6896	8.7775	44.5153	12.8661
20.5382	0.28	53.5267	5.55727	43.7532	8.793	44.5842	12.8941
20.5681	0.2805	53.6052	5.57571	43.8165	8.8084	44.6536	12.924
20.5973	0.2808	53.6861	5.60001	43.8802	8.8255	44.7244	12.9617
20.6268	0.2812	53.7673	5.62383	43.9454	8.8502	44.7953	12.9964
20.6578	0.2816	53.8481	5.64557	44.0106	8.8732	44.8648	13.0179
20.6893	0.282	53.9278	5.66379	44.0739	8.8869	44.9315	13.0235
20.72	0.2823	54.0059	5.67827	44.1374	8.9041	44.9966	13.0245
20.7504	0.2826	54.0822	5.68916	44.2028	8.9303	45.0636	13.0434
20.7806	0.2828	54.1587	5.70283	44.2699	8.9622	45.1329	13.0761
20.8109	0.283	54.2383	5.72612	44.336	8.9859	45.2021	13.1047
20.8411	0.2833	54.3192	5.75194	44.3996	8.9975	45.2709	13.1279
20.8712	0.2836	54.3984	5.77131	44.4631	9.0105	45.3387	13.1448
20.9017	0.284	54.4765	5.78849	44.528	9.0324	45.4056	13.157
20.9321	0.2842	54.5544	5.80494	44.5932	9.0561	45.4717	13.1662
20.962	0.2844	54.6323	5.82216	44.6597	9.0857	45.538	13.1809
20.9922	0.2836	54.7102	5.83975	44.7268	9.1158	45.6067	13.2161
21.0228	0.2828	54.7883	5.85808	44.7929	9.1384	45.6773	13.2588
21.0536	0.2827	54.8675	5.88001	44.8567	9.1497	45.7471	13.2921
21.0838	0.2831	54.9472	5.90268	44.9185	9.1535	45.8171	13.3251
21.1133	0.2836	55.0252	5.9199	44.981	9.1658	45.8864	13.3513
21.1429	0.284	55.1031	5.93738	45.0459	9.1916	45.955	13.3715
21.1728	0.2845	55.1826	5.96001	45.1114	9.2167	46.0235	13.3927
21.2033	0.2849	55.264	5.98657	45.1766	9.2394	46.0924	13.4171
21.2349	0.2854	55.3446	6.0092	45.2409	9.258	46.1618	13.446
21.2665	0.2859	55.4226	6.02453	45.3044	9.2735	46.2308	13.4725
21.297	0.2862	55.5	6.04053	45.367	9.2864	46.298	13.4851
21.3266	0.2864	55.5785	6.06038	45.4295	9.3005	46.3657	13.503
21.3559	0.2866	55.6578	6.08264	45.4935	9.3245	46.4346	13.5312
21.3859	0.2868	55.7393	6.11094	45.5597	9.3581	46.5041	13.5627
21.4165	0.2872	55.8217	6.1399	45.6255	9.3863	46.5722	13.583
21.4473	0.2875	55.9024	6.16271	45.6914	9.4131	46.6387	13.5933
21.4783	0.2878	55.9799	6.17734	45.757	9.4369	46.7058	13.6109
21.509	0.2881	56.055	6.18757	45.8218	9.4564	46.774	13.6367
21.5387	0.2883	56.1309	6.20283	45.8864	9.4752	46.8417	13.6584
21.5678	0.2883	56.2097	6.22757	45.9513	9.4959	46.9111	13.6921
21.5973	0.2873	56.2896	6.25445	46.0165	9.5191	46.9821	13.7351
21.6283	0.2868	56.3698	6.28101	46.0817	9.5431	47.0517	13.7646
21.6597	0.2869	56.449	6.3036	46.1455	9.5586	47.1183	13.7716
21.6902	0.2874	56.5265	6.32145	46.2092	9.576	47.1829	13.7691
21.7204	0.2879	56.6027	6.33627	46.2743	9.6011	47.2491	13.7823
21.7507	0.2884	56.6785	6.35268	46.3401	9.6289	47.3185	13.82
21.7806	0.2888	56.7569	6.37783	46.4051	9.6507	47.3886	13.8584
21.8104	0.2891	56.8377	6.40916	46.4683	9.6625	47.4586	13.8945
21.8402	0.2894	56.9179	6.43679	46.5314	9.6762	47.5283	13.9261
21.8707	0.2898	56.9977	6.46179	46.5955	9.6979	47.5971	13.9494
21.9013	0.2901	57.0777	6.48634	46.6594	9.7176	47.6646	13.9656
21.9311	0.2903	57.1571	6.50938	46.7242	9.7429	47.731	13.9763
21.9608	0.2905	57.2364	6.53264	46.7911	9.7788	47.7986	13.9996
21.9912	0.2909	57.3156	6.55623	46.8575	9.809	47.8691	14.0454
22.0225	0.2913	57.3954	6.58164	46.9212	9.8229	47.9396	14.0854
22.0534	0.2916	57.4752	6.60671	46.9826	9.8268	48.0089	14.1142
22.0832	0.2918	57.553	6.62564	47.0444	9.8366	48.0777	14.1388
22.1127	0.292	57.6304	6.64512	47.1091	9.8646	48.1463	14.1614
22.143	0.2923	57.7093	6.67094	47.1753	9.8979	48.2151	14.1843
22.1735	0.2925	57.79	6.70134	47.2413	9.9282	48.2834	14.2044
22.2045	0.2925	57.8701	6.7286	47.307	9.9558	48.3517	14.2266
22.2359	0.2915	57.9478	6.74742	47.372	9.979	48.4207	14.2542
22.2672	0.2911	58.0245	6.76449	47.4359	9.9966	48.4885	14.2707
22.2975	0.2912	58.1025	6.78694	47.4986	10.0094	48.5556	14.285
22.3267	0.2916	58.1807	6.81038	47.5619	10.0279	48.6236	14.3087
22.356	0.292	58.2599	6.83812	47.6279	10.0639	48.6926	14.3398
22.3866	0.2925	58.3413	6.87138	47.6948	10.1012	48.7616	14.3679
22.4176	0.293	58.4224	6.9019	47.7604	10.1286	48.8291	14.3845
22.4486	0.2935	58.501	6.9232	47.8253	10.1518	48.8958	14.3973
22.479	0.2938	58.5766	6.93612	47.8899	10.1734	48.9633	14.419
22.5088	0.2941	58.6521	6.95208	47.9547	10.1968	49.0311	14.4437
22.538	0.2943	58.731	6.98079	48.0193	10.2195	49.1008	14.4822
22.5671	0.2944	58.8121	7.01564	48.0837	10.242	49.1727	14.5349
22.597	0.2947	58.8935	7.04868	48.1489	10.2702	49.2437	14.5753
22.6279	0.2951	58.9743	7.0776	48.2135	10.2921	49.3122	14.593
22.6589	0.2954	59.0537	7.1019	48.2768	10.3076	49.3786	14.5979
22.6897	0.2956	59.1318	7.12249	48.3406	10.3292	49.4446	14.6061
22.7203	0.2959	59.2086	7.1412	48.4055	10.3575	49.5129	14.6365
22.7505	0.2962	59.2863	7.16527	48.4707	10.386	49.5825	14.6749
22.7807	0.2964	59.3669	7.19964	48.5347	10.4063	49.6523	14.7108
22.8111	0.2966	59.4479	7.2332	48.5976	10.4215	49.7222	14.7421
22.8417	0.2959	59.5273	7.26027	48.661	10.4426	49.7907	14.761
22.8723	0.2951	59.6057	7.2839	48.725	10.4686	49.8574	14.7667
22.9023	0.295	59.6838	7.3069	48.7901	10.5021	49.9229	14.7675
22.9322	0.2953	59.7624	7.33234	48.8578	10.5491	49.9898	14.7843
22.9627	0.2958	59.8413	7.35857	48.9255	10.5911	50.06	14.8283
22.9937	0.2964	59.92	7.38475	48.9909	10.6164	50.1301	14.8668
23.0246	0.2969	59.9992	7.41264	49.054	10.6284	50.1983	14.8884
23.0545	0.2972	60.0777	7.43745	49.1162	10.6398	50.2666	14.9109
23.0842	0.2975	60.1551	7.45894	49.1801	10.6666	50.335	14.933
23.1142	0.2979	60.2329	7.48438	49.2456	10.7023	50.4031	14.9524
23.1442	0.2982	60.312	7.51423	49.3113	10.7363	50.4707	14.968
23.1744	0.2985	60.3919	7.54575	49.3772	10.7707	50.5384	14.9866
23.2055	0.2988	60.4707	7.57145	49.4423	10.7986	50.6075	15.0168
23.2366	0.2992	60.5478	7.59257	49.5058	10.816	50.6762	15.0422
23.2664	0.2994	60.6252	7.61623	49.5678	10.8266	50.7434	15.0556
23.2951	0.2995	60.7035	7.64349	49.6304	10.8446	50.8114	15.0776
23.324	0.2997	60.7829	7.67516	49.6959	10.8834	50.8808	15.1101
23.3543	0.3001	60.8651	7.71564	49.7624	10.9255	50.9509	15.1479
23.3852	0.3004	60.9478	7.75445	49.8268	10.9514	51.0196	15.1716
23.416	0.3008	61.0279	7.78275	49.891	10.9759	51.0859	15.1765
23.4468	0.301	61.1051	7.80116	49.9554	11.0026	51.1528	15.1893
23.4774	0.3009	61.1808	7.8179	50.0198	11.03	51.2212	15.2133
23.5076	0.2998	61.2581	7.84375	50.0837	11.0556	51.2903	15.2424
23.5371	0.2991	61.3374	7.87705	50.1476	11.082	51.3613	15.2849
23.5668	0.2992	61.4172	7.91075	50.2125	11.1167	51.4327	15.3253
23.5976	0.2997	61.4979	7.94479	50.2779	11.1522	51.5024	15.348
23.6291	0.3003	61.5777	7.97501	50.3417	11.1763	51.5694	15.3489
23.6599	0.3009	61.6559	7.99953	50.4058	11.2045	51.6348	15.341
23.6904	0.3013	61.7322	8.01931	50.4711	11.241	51.7018	15.3526
23.7209	0.3017	61.809	8.04238	50.5376	11.2825	51.7714	15.3843
23.7514	0.3021	61.8889	8.07786	50.603	11.3153	51.8414	15.4159
23.7818	0.3024	61.9707	8.11783	50.6659	11.3309	51.9116	15.4457
23.812	0.3026	62.0502	8.14805	50.7285	11.3482	51.9804	15.4616
23.8424	0.3029	62.1288	8.17471	50.7926	11.3778	52.0475	15.4634
23.8727	0.3032	62.2074	8.20175	50.8574	11.4113	52.1135	15.4591
23.9024	0.3034	62.2859	8.22975	50.924	11.4566	52.1799	15.4642
23.9322	0.3036	62.364	8.2569	50.9915	11.5047	52.2487	15.4931
23.9625	0.3039	62.4421	8.2839	51.0579	11.5402	52.3189	15.529
23.993	0.3043	62.5216	8.31634	51.1219	11.5592	52.3879	15.5497
24.0231	0.3045	62.6017	8.35049	51.1837	11.5687	52.457	15.5704
24.0524	0.3046	62.6799	8.37694	51.2462	11.5886	52.5257	15.5862
24.0819	0.3045	62.7573	8.40312	51.3114	11.6285	52.5937	15.5968
24.1119	0.3035	62.8363	8.43712	51.3773	11.6697	52.662	15.6093
24.1423	0.3029	62.9176	8.47883	51.4435	11.7104	52.7305	15.6225
24.1738	0.3032	62.998	8.51579	51.5088	11.7436	52.7995	15.6403
24.2055	0.3038	63.0754	8.54086	51.5726	11.7658	52.8683	15.655
24.2364	0.3043	63.1521	8.56453	51.6351	11.7813	52.9353	15.6537
24.2662	0.3047	63.2302	8.59564	51.6976	11.8009	53.0027	15.6602
24.2954	0.305	63.3095	8.63012	51.7618	11.8369	53.072	15.6852
24.3253	0.3054	63.3904	8.67045	51.8279	11.8853	53.142	15.7143
24.3562	0.3058	63.4721	8.71083	51.8933	11.9239	53.2106	15.7272
24.3873	0.3063	63.5527	8.74494	51.9584	11.9592	53.2774	15.7235
24.4185	0.3067	63.6312	8.77045	52.0233	11.9938	53.3446	15.7274
24.4492	0.3069	63.7072	8.78942	52.0876	12.025	53.413	15.7438
24.479	0.3071	63.7834	8.81331	52.152	12.0568	53.481	15.7561
24.5081	0.3073	63.8626	8.85005	52.2166	12.09	53.5505	15.7817
24.5374	0.3075	63.9432	8.89064	52.2816	12.1266	53.6217	15.8189
24.5679	0.3079	64.0242	8.93079	52.3468	12.164	53.6918	15.8398
24.599	0.3083	64.1035	8.96394	52.4104	12.1881	53.7588	15.8335
24.6293	0.3086	64.1809	8.99023	52.4737	12.2128	53.8236	15.816
24.6593	0.3088	64.2573	9.01338	52.5387	12.2533	53.8897	15.8181
24.6894	0.309	64.3335	9.03883	52.6048	12.3007	53.9588	15.8496
24.7193	0.309	64.4116	9.07375	52.6702	12.3393	54.0284	15.8814
24.7492	0.3078	64.4921	9.11764	52.7337	12.3624	54.0978	15.9063
24.779	0.3067	64.5725	9.15857	52.7968	12.3853	54.1668	15.9255
24.8094	0.3067	64.6523	9.19742	52.8612	12.4195	54.235	15.9367
24.8401	0.3071	64.7317	9.23438	52.9253	12.4519	54.3023	15.9415
24.87	0.3077	64.8101	9.26701	52.9902	12.4926	54.3685	15.9398
24.8998	0.3082	64.8882	9.29871	53.0573	12.5478	54.4359	15.9542
24.9304	0.3087	64.9667	9.33223	53.1241	12.5954	54.5067	15.9987
24.9616	0.3092	65.0459	9.36942	53.188	12.6204	54.5773	16.0354
24.9925	0.3097	65.1255	9.40805	53.2493	12.6295	54.6463	16.0546
25.0226	0.31	65.2033	9.43883	53.3109	12.6478	54.7148	16.0695
25.0523	0.3103	65.281	9.4692	53.3753	12.6919	54.7833	16.0846
25.0826	0.3106	65.3603	9.50697	53.441	12.7446	54.8524	16.1046
25.113	0.3109	65.4409	9.5496	53.5066	12.7924	54.9211	16.1215
25.1439	0.3112	65.5211	9.5889	53.5721	12.837	54.9897	16.1397
25.1754	0.3116	65.5992	9.61927	53.6369	12.8732	55.0594	16.1656
25.2066	0.312	65.6767	9.64871	53.7008	12.904	55.128	16.1787
25.2368	0.3122	65.7556	9.68475	53.7634	12.927	55.1957	16.1858
25.2657	0.3124	65.8341	9.71983	53.8263	12.9559	55.264	16.2014
25.2949	0.3126	65.9133	9.75864	53.8922	13.01	55.3328	16.2237
25.3253	0.3129	65.995	9.80701	53.959	13.066	55.4014	16.2443
25.3562	0.3132	66.0765	9.85253	54.0241	13.1056	55.4686	16.2531
25.387	0.3135	66.1551	9.88464	54.0886	13.1414	55.5348	16.2584
25.4174	0.3137	66.2304	9.90505	54.1529	13.1763	55.6018	16.2755
25.4472	0.3126	66.3057	9.92953	54.2177	13.216	55.6695	16.2993
25.4766	0.3113	66.3844	9.97142	54.2825	13.2565	55.7389	16.3376
25.5058	0.311	66.4651	10.0207	54.3471	13.2949	55.8104	16.3917
25.5358	0.3114	66.5451	10.0655	54.4126	13.3396	55.8811	16.4307
25.567	0.3121	66.6244	10.1061	54.4777	13.3792	55.9497	16.4475
25.598	0.3128	66.7033	10.1448	54.5417	13.4092	56.0164	16.4483
25.6288	0.3133	66.7818	10.1817	54.6062	13.4462	56.0826	16.4513
25.6595	0.3137	66.8591	10.2139	54.6712	13.4894	56.1507	16.4779
25.6898	0.3141	66.9365	10.2478	54.7364	13.5341	56.22	16.5143
25.7201	0.3145	67.0167	10.2949	54.8006	13.5694	56.2898	16.553
25.7506	0.3149	67.0979	10.3449	54.8632	13.595	56.3604	16.595
25.7811	0.3152	67.1781	10.3881	54.9261	13.6269	56.4298	16.6209
25.8116	0.3155	67.2573	10.4263	54.9898	13.6655	56.497	16.6271
25.8416	0.3157	67.3359	10.4618	55.0546	13.7142	56.563	16.6264
25.8714	0.3159	67.4149	10.5	55.122	13.7833	56.6304	16.6439
25.9018	0.3163	67.4943	10.5388	55.1895	13.846	56.7008	16.6917
25.9326	0.3166	67.5731	10.5764	55.2549	13.888	56.771	16.733
25.9631	0.3169	67.6525	10.6177	55.3185	13.9149	56.8391	16.7522
25.9928	0.3172	67.7317	10.6564	55.3812	13.9384	56.9072	16.7731
26.0222	0.3174	67.8093	10.6896	55.4451	13.9783	56.9752	16.7943
26.0521	0.3176	67.8873	10.7266	55.5104	14.0315	57.0425	16.8106
26.0821	0.3177	67.9662	10.7693	55.5761	14.0848	57.1094	16.8261
26.1124	0.3177	68.0458	10.8149	55.6425	14.1411	57.177	16.8479
26.1437	0.3165	68.124	10.8535	55.7082	14.188	57.2464	16.8838
26.175	0.3154	68.2003	10.8857	55.7721	14.2185	57.3153	16.9118
26.2052	0.3152	68.2771	10.923	55.8344	14.2386	57.3821	16.9215
26.2341	0.3155	68.3553	10.966	55.8971	14.2691	57.4496	16.9446
26.263	0.3159	68.4341	11.0114	55.9628	14.3287	57.5192	16.9872
26.2933	0.3164	68.5157	11.068	56.0296	14.3935	57.5901	17.0368
26.3245	0.3169	68.598	11.126	56.0943	14.4367	57.6592	17.0639
26.3556	0.3174	68.6784	11.1719	56.1586	14.4777	57.7255	17.065
26.3866	0.3178	68.7559	11.2046	56.2229	14.5203	57.7923	17.0769
26.4172	0.3182	68.832	11.2327	56.2865	14.559	57.8611	17.1088
26.4473	0.3186	68.9097	11.2709	56.3494	14.5948	57.9302	17.1428
26.4768	0.319	68.9892	11.3191	56.4126	14.6346	58.0007	17.1883
26.5064	0.3193	69.0691	11.3685	56.4775	14.6903	58.072	17.2335
26.5372	0.3197	69.15	11.4211	56.543	14.7484	58.1424	17.2639
26.5685	0.3202	69.2304	11.4702	56.6066	14.7861	58.2103	17.2709
26.5993	0.3205	69.309	11.5102	56.6701	14.8279	58.276	17.2632
26.6296	0.3208	69.3856	11.5416	56.7352	14.8865	58.3428	17.276
26.6597	0.3211	69.4624	11.576	56.802	14.9561	58.4122	17.3132
26.69	0.3213	69.5422	11.6268	56.868	15.0145	58.4818	17.3475
26.7203	0.3216	69.6238	11.6847	56.9313	15.0452	58.5508	17.3756
26.7503	0.3218	69.7033	11.7305	56.9939	15.0758	58.6186	17.3927
26.7808	0.321	69.7821	11.7743	57.0586	15.1281	58.6854	17.4003
26.8112	0.3195	69.8605	11.8187	57.1237	15.1841	58.7514	17.4032
26.8409	0.3189	69.9388	11.8619	57.1898	15.249	58.8175	17.4108
26.8708	0.3192	70.0162	11.9019	57.2572	15.3207	58.8854	17.4416
26.9012	0.3199	70.0933	11.9407	57.3242	15.3817	58.9556	17.4914
26.932	0.3206	70.1719	11.9875	57.389	15.4205	59.0255	17.5337
26.9624	0.3212	70.2516	12.0388	57.4512	15.4408	59.0959	17.577
26.9921	0.3216	70.33	12.0818	57.5135	15.4714	59.1653	17.6076
27.0217	0.322	70.4079	12.1238	57.5785	15.5308	59.2334	17.6258
27.0516	0.3224	70.4873	12.1739	57.6444	15.5958	59.3018	17.6474
27.082	0.3229	70.5685	12.2331	57.71	15.6553	59.3708	17.6746
27.1135	0.3234	70.6492	12.2881	57.7744	15.7025	59.4403	17.7074
27.1452	0.3238	70.7269	12.3274	57.8375	15.7405	59.5096	17.7376
27.176	0.3241	70.8039	12.3641	57.8999	15.7728	59.5774	17.7512
27.2057	0.3243	70.8822	12.4094	57.9622	15.8071	59.6457	17.7712
27.235	0.3245	70.9614	12.4588	58.0258	15.858	59.7153	17.7982
27.2647	0.3248	71.0425	12.5186	58.0916	15.9307	59.785	17.8262
27.2952	0.3252	71.125	12.5831	58.1575	15.998	59.8534	17.8441
27.326	0.3256	71.2063	12.6385	58.2234	16.0658	59.9202	17.8506
27.3569	0.326	71.2848	12.6786	58.2891	16.129	59.9871	17.866
27.3876	0.3263	71.3607	12.7067	58.3537	16.18	60.0545	17.8915
27.4175	0.3265	71.4367	12.7414	58.4181	16.2316	60.1214	17.9123
27.4467	0.3267	71.5159	12.7955	58.4833	16.2899	60.1899	17.9536
27.476	0.3269	71.5961	12.8549	58.5488	16.3507	60.261	18.0167
27.5066	0.3267	71.6763	12.9131	58.6143	16.4118	60.3312	18.0638
27.5379	0.3253	71.7553	12.9649	58.6783	16.4566	60.3981	18.0767
27.5683	0.3244	71.8326	13.007	58.7421	16.5024	60.4631	18.0762
27.5985	0.3246	71.9087	13.0409	58.8074	16.5645	60.5295	18.0994
27.6289	0.3252	71.9843	13.0742	58.8734	16.6331	60.599	18.1587
27.6591	0.3258	72.0619	13.1219	58.9386	16.6918	60.6689	18.2173
27.6891	0.3264	72.1425	13.1862	59.0021	16.7337	60.7385	18.2703
27.7192	0.3269	72.2227	13.247	59.0651	16.7763	60.8081	18.3201
27.7498	0.3274	72.3024	13.3031	59.129	16.8324	60.877	18.3593
27.7807	0.3279	72.3821	13.3586	59.1924	16.8842	60.9445	18.3848
27.8106	0.3283	72.4612	13.411	59.2566	16.9465	61.0105	18.3997
27.8404	0.3286	72.5401	13.4632	59.3234	17.0346	61.0777	18.4335
27.871	0.329	72.6196	13.5182	59.3903	17.1156	61.1484	18.5066
27.9023	0.3294	72.6996	13.5764	59.4543	17.1625	61.2193	18.5745
27.9333	0.3296	72.7799	13.6365	59.5158	17.1877	61.2885	18.6208
27.963	0.3298	72.8584	13.6854	59.5778	17.2258	61.357	18.662
27.9925	0.33	72.9361	13.7314	59.6428	17.3003	61.4256	18.7071
28.0226	0.3303	73.0153	13.7867	59.7087	17.3815	61.4945	18.7576
28.0529	0.3307	73.096	13.8511	59.7741	17.4547	61.5626	18.8024
28.0838	0.3311	73.176	13.9124	59.8398	17.5284	61.6302	18.8429
28.1152	0.3315	73.2538	13.9599	59.905	17.5944	61.6986	18.8944
28.1464	0.3319	73.3306	14.0045	59.9692	17.651	61.7663	18.9366
28.1766	0.3321	73.4086	14.0586	60.032	17.694	61.8333	18.9724
28.2057	0.3322	73.4865	14.1134	60.0948	17.7407	61.9008	19.0219
28.2348	0.3324	73.5649	14.1717	60.1604	17.8213	61.9694	19.0862
28.2652	0.3318	73.6459	14.2437	60.2274	17.9127	62.0385	19.1545
28.2962	0.3301	73.7272	14.3156	60.293	17.9837	62.1064	19.209
28.3272	0.3293	73.806	14.3713	60.3577	18.0466	62.1729	19.252
28.3579	0.3297	73.8813	14.4088	60.4223	18.1098	62.2402	19.3077
28.3878	0.3303	73.9561	14.4487	60.4874	18.1775	62.3081	19.3703
28.4172	0.3309	74.0345	14.5122	60.5518	18.2404	62.3776	19.4502
28.4464	0.3314	74.1153	14.5892	60.6154	18.2971	62.4497	19.5547
28.4762	0.3319	74.1959	14.6629	60.6797	18.3649	62.521	19.6427
28.5071	0.3324	74.2762	14.733	60.7442	18.4313	62.59	19.7035
28.538	0.3329	74.3559	14.7968	60.8075	18.485	62.6573	19.7477
28.5688	0.3333	74.4347	14.8558	60.8713	18.5475	62.7239	19.7918
28.5993	0.3337	74.5122	14.9094	60.9359	18.6223	62.7923	19.8627
28.6296	0.3341	74.5896	14.9643	61.0012	18.7011	62.8619	19.9443
28.6598	0.3344	74.6699	15.0375	61.0655	18.768	62.9315	20.0229
28.6902	0.3348	74.7514	15.116	61.1285	18.8211	63.0013	20.1034
28.7207	0.3352	74.8315	15.1851	61.1917	18.8836	63.0697	20.1682
28.7511	0.3356	74.9106	15.25	61.2557	18.9565	63.1358	20.2119
28.781	0.3359	74.9891	15.3131	61.3206	19.0378	63.2008	20.2506
28.8108	0.3362	75.0678	15.3794	61.3881	19.1473	63.2674	20.3133
28.8413	0.3366	75.1465	15.4469	61.4558	19.2517	63.3374	20.4175
28.8723	0.337	75.2248	15.5121	61.5215	19.3276	63.4079	20.5191
28.9031	0.3373	75.3035	15.5816	61.5854	19.3811	63.4761	20.5921
28.9329	0.3375	75.3822	15.6497	61.6481	19.4261	63.5443	20.6667
28.9625	0.3374	75.4595	15.7104	61.7119	19.493	63.6127	20.7433
28.9926	0.3357	75.5374	15.7776	61.7776	19.5827	63.6805	20.814
29.0227	0.3343	75.6163	15.8537	61.8434	19.6703	63.7476	20.8788
29.053	0.3342	75.6963	15.9344	61.9096	19.7598	63.8148	20.9472
29.0842	0.335	75.7751	16.0066	61.9748	19.8358	63.8837	21.0379
29.1155	0.3359	75.852	16.0681	62.038	19.8897	63.9529	21.1287
29.1456	0.3365	75.9289	16.1331	62.0997	19.9291	64.0204	21.1976
29.1744	0.3369	76.0068	16.2041	62.1619	19.9819	64.0886	21.2777
29.2033	0.3373	76.0855	16.2812	62.227	20.0753	64.1584	21.3771
29.2335	0.3378	76.1676	16.3784	62.2936	20.1819	64.2293	21.4847
29.2644	0.3383	76.2507	16.479	62.3581	20.2586	64.2986	21.57
29.2951	0.3389	76.3313	16.5607	62.4222	20.3334	64.3651	21.6234
29.3258	0.3393	76.4091	16.624	62.4868	20.4134	64.432	21.6887
29.3565	0.3397	76.4853	16.681	62.551	20.4903	64.5007	21.7776
29.3868	0.3401	76.5629	16.7519	62.6144	20.5605	64.5695	21.869
29.4163	0.3403	76.6426	16.8369	62.6778	20.6304	64.6398	21.9788
29.4458	0.3406	76.7224	16.9219	62.7425	20.7198	64.7106	22.0892
29.4764	0.341	76.8029	17.0111	62.8082	20.8202	64.7804	22.1781
29.508	0.3415	76.8831	17.0969	62.8723	20.8946	64.8479	22.237
29.5389	0.342	76.9613	17.1707	62.9363	20.9709	64.9133	22.2754
29.5694	0.3423	77.0373	17.2335	63.0019	21.0684	64.9797	22.3376
29.5996	0.3426	77.1133	17.2993	63.0689	21.1792	65.049	22.4392
29.6301	0.3429	77.1925	17.3885	63.135	21.2756	65.119	22.5475
29.6606	0.3432	77.274	17.4904	63.1983	21.3358	65.1889	22.649
29.6909	0.3418	77.3532	17.575	63.2609	21.395	65.2573	22.731
29.7213	0.3399	77.4316	17.6551	63.3253	21.4819	65.3243	22.7944
29.7517	0.3395	77.5103	17.739	63.3901	21.5724	65.3903	22.8493
29.7816	0.34	77.5889	17.8228	63.4557	21.6762	65.4565	22.916
29.8115	0.3407	77.6667	17.9036	63.5224	21.7912	65.5247	23.0158
29.8417	0.3415	77.7443	17.9843	63.5887	21.8931	65.5951	23.1379
29.8722	0.3421	77.8235	18.0746	63.6532	21.9679	65.6648	23.2439
29.9022	0.3427	77.9038	18.1727	63.7153	22.0149	65.7346	23.3493
29.9315	0.3431	77.9824	18.259	63.7775	22.0726	65.8039	23.4443
29.9607	0.3435	78.0605	18.3453	63.8423	22.1726	65.872	23.5273
29.9905	0.3439	78.1401	18.4417	63.9085	22.2874	65.9404	23.6165
30.0208	0.3444	78.2213	18.5478	63.9746	22.3986	66.009	23.709
30.0521	0.3449	78.3022	18.6508	64.0396	22.4937	66.0778	23.8063
30.0838	0.3454	78.3802	18.7337	64.1031	22.5662	66.1464	23.9028
30.1147	0.3458	78.457	18.8101	64.1656	22.6277	66.2134	23.9765
30.1446	0.346	78.5353	18.9001	64.2278	22.6928	66.281	24.0611
30.174	0.3463	78.6141	18.9936	64.2915	22.7822	66.3505	24.1722
30.2038	0.3466	78.6942	19.0971	64.3575	22.906	66.4205	24.2877
30.2343	0.3471	78.7759	19.2096	64.4236	23.0228	66.4892	24.3836
30.2652	0.3475	78.8569	19.3146	64.4895	23.1326	66.556	24.4539
30.2965	0.348	78.9354	19.4019	64.5551	23.2376	66.6228	24.5323
30.3274	0.3484	79.0113	19.475	64.6196	23.3262	66.6909	24.6304
30.3575	0.3486	79.0872	19.5537	64.684	23.4181	66.7583	24.7205
30.3869	0.3487	79.1663	19.6559	64.7489	23.5192	66.8269	24.8288
30.4163	0.3472	79.2463	19.7634	64.814	23.6242	66.8981	24.9665
30.4469	0.3452	79.3265	19.8714	64.8791	23.7296	66.9688	25.0906
30.4782	0.3448	79.4061	19.975	64.9427	23.812	67.0364	25.1687
30.5086	0.3455	79.4838	20.0673	65.0059	23.8923	67.1014	25.218
30.5386	0.3463	79.5603	20.1518	65.071	24.0033	67.1672	25.2882
30.5688	0.347	79.6362	20.2359	65.1372	24.1297	67.2364	25.4111
30.5988	0.3476	79.7142	20.3367	65.2025	24.2416	67.3065	25.5416
30.6285	0.348	79.7951	20.4591	65.266	24.3231	67.3763	25.6636
30.6581	0.3485	79.8757	20.576	65.3289	24.4024	67.4458	25.7801
30.6882	0.349	79.9554	20.6855	65.393	24.505	67.5145	25.8829
30.7188	0.3496	80.0355	20.7979	65.4568	24.6043	67.5821	25.9731
30.7487	0.35	80.1147	20.9052	65.5209	24.7122	67.6481	26.0468
30.7783	0.3504	80.1935	21.0109	65.5874	24.8538	67.7148	26.1384
30.8087	0.3509	80.2723	21.1183	65.6545	24.9938	67.785	26.2807
30.8399	0.3514	80.3514	21.2276	65.719	25.0898	67.856	26.4232
30.8708	0.3519	80.4311	21.3444	65.7806	25.1466	67.9253	26.5391
30.9006	0.3522	80.5093	21.4503	65.8421	25.214	67.994	26.6486
30.9301	0.3524	80.5865	21.5491	65.9068	25.3395	68.0625	26.7564
30.9603	0.3527	80.6651	21.6602	65.9731	25.487	68.1314	26.8701
30.9908	0.3531	80.7454	21.7838	66.039	25.623	68.1997	26.9755
31.0218	0.3535	80.8255	21.9053	66.1049	25.7546	68.2675	27.078
31.0534	0.3536	80.9034	22.0096	66.17	25.8703	68.3365	27.1964
31.0849	0.3515	80.9802	22.1077	66.234	25.9725	68.405	27.3063
31.1155	0.35	81.0586	22.2213	66.2967	26.0583	68.4726	27.4027
31.1448	0.35	81.1371	22.337	66.3591	26.1495	68.5406	27.5102
31.174	0.3506	81.2155	22.4542	66.4244	26.2917	68.6094	27.6325
31.2043	0.3515	81.297	22.5927	66.4916	26.4529	68.6787	27.7581
31.2353	0.3523	81.3792	22.7344	66.5573	26.5828	68.7465	27.8611
31.2662	0.353	81.4585	22.8537	66.6221	26.7011	68.8127	27.9473
31.2966	0.3535	81.5345	22.9492	66.6866	26.8152	68.8797	28.0521
31.3261	0.354	81.6097	23.0437	66.7515	26.9375	68.9476	28.1719
31.3553	0.3544	81.688	23.1644	66.8163	27.0586	69.017	28.3127
31.3845	0.3547	81.7687	23.3035	66.8804	27.1701	69.0887	28.4845
31.4142	0.3552	81.8493	23.439	66.9451	27.2957	69.1594	28.6335
31.445	0.3557	81.9298	23.5749	67.0101	27.4197	69.2278	28.7465
31.4761	0.3563	82.0092	23.7026	67.074	27.5251	69.2944	28.8352
31.507	0.3567	82.0873	23.8223	67.138	27.6378	69.3605	28.9219
31.5378	0.3571	82.164	23.9335	67.2026	27.7662	69.4284	29.0461
31.568	0.3575	82.2401	24.0434	67.268	27.9079	69.4978	29.1944
31.5982	0.3578	82.3193	24.18	67.3328	28.036	69.5675	29.3442
31.6287	0.3582	82.4005	24.3322	67.3958	28.1365	69.638	29.5016
31.6595	0.3586	82.4806	24.4727	67.4587	28.2446	69.7069	29.6311
31.6902	0.3589	82.56	24.6083	67.5226	28.3711	69.7735	29.7289
31.7203	0.3592	82.639	24.7398	67.5873	28.513	69.8389	29.8112
31.7501	0.3575	82.7179	24.8711	67.6545	28.6963	69.9053	29.9164
31.7807	0.3555	82.7968	25.0034	67.7217	28.8719	69.9752	30.0789
31.8118	0.3552	82.8751	25.1342	67.787	29.0067	70.046	30.2512
31.8426	0.3559	82.9543	25.2733	67.8504	29.1107	70.1151	30.3917
31.8726	0.3567	83.0338	25.4134	67.9128	29.2043	70.1842	30.5319
31.9021	0.3574	83.1113	25.5398	67.9762	29.327	70.2531	30.6698
31.932	0.358	83.1893	25.6722	68.0416	29.4874	70.3206	30.7897
31.9618	0.3586	83.2684	25.8167	68.1073	29.6494	70.3874	30.9055
31.9917	0.3591	83.3483	25.9672	68.1736	29.8195	70.4546	31.032
32.0229	0.3598	83.4268	26.1043	68.2391	29.9704	70.5237	31.1891
32.0544	0.3604	83.5033	26.2289	68.3025	30.087	70.5928	31.3446
32.0846	0.3609	83.5803	26.3615	68.3645	30.1864	70.6596	31.4637
32.1134	0.3612	83.6585	26.506	68.4269	30.3005	70.7269	31.5979
32.1421	0.3614	83.7369	26.6516	68.4922	30.4721	70.7963	31.7644
32.1721	0.3619	83.8176	26.8188	68.5591	30.668	70.867	31.9471
32.2031	0.3624	83.8998	26.9969	68.6243	30.8251	70.9362	32.102
32.234	0.3629	83.9805	27.1597	68.689	30.9735	71.0027	32.215
32.2648	0.3634	84.0583	27.3009	68.754	31.1297	71.0696	32.3421
32.2954	0.3638	84.1342	27.4263	68.8182	31.2723	71.1386	32.5075
32.3257	0.3641	84.2111	27.5661	68.8814	31.4026	71.2077	32.6714
32.3553	0.3644	84.2913	27.7333	68.9445	31.5365	71.2778	32.8541
32.3848	0.3647	84.372	27.9024	69.0091	31.6985	71.3488	33.0432
32.4156	0.3652	84.4528	28.0728	69.0745	31.8737	71.419	33.2136
32.4472	0.365	84.5327	28.236	69.1379	32.0119	71.4869	33.3461
32.4783	0.3624	84.6109	28.3862	69.2011	32.1553	71.5524	33.4469
32.5088	0.3611	84.6875	28.5245	69.2661	32.337	71.6188	33.5743
32.5391	0.3614	84.7636	28.6628	69.3327	32.5438	71.6883	33.7572
32.5695	0.3622	84.8424	28.8268	69.3991	32.7376	71.7589	33.9531
32.5998	0.363	84.9202	29.0068	69.4629	32.8814	71.829	34.1375
32.6297	0.3637	85.0006	29.1808	69.526	33.017	71.8974	34.2944
32.6598	0.3644	85.0794	29.3434	69.5909	33.1912	71.9644	34.4317
32.6901	0.3651	85.158	29.5059	69.6559	33.3687	72.0304	34.5613
32.7199	0.3656			69.7217	33.5602	72.0962	34.6942
32.7497	0.3662			69.7885	33.7676	72.1638	34.8627
32.7798	0.3667			69.8549	33.9574	72.2338	35.0741
32.8104	0.3673			69.9195	34.1121	72.3036	35.2729
32.8408	0.3678			69.9816	34.229	72.3733	35.4687
32.8706	0.3682			70.0437	34.3615	72.4425	35.6548
32.9002	0.3686			70.1086	34.5563	72.5105	35.8234
32.9302	0.369			70.1751	34.7735	72.5787	35.9982
32.9605	0.3694			70.2413	34.9807	72.6472	36.179
32.9919	0.37			70.3063	35.1641	72.7159	36.3636
33.0238	0.3706			70.37	35.3241	72.7846	36.5514
33.0548	0.371			70.4325	35.467	72.8519	36.7133
33.0849	0.3713			70.4944	35.6093	72.9197	36.8873
33.1144	0.3716			70.5574	35.7817	72.9894	37.0959
33.1441	0.3719			70.6231	36.0105	73.0597	37.3154
33.1746	0.3702			70.6891	36.2395	73.129	37.5124
33.2053	0.3679			70.7549	36.4585	73.1962	37.6746
33.2365	0.3675			70.8205	36.672	73.2632	37.8388
33.2673	0.3683			70.885	36.8649	73.3311	38.0265
33.2972	0.3692			70.9493	37.0559	73.3983	38.2076
33.3262	0.3698			71.0139	37.2526	73.4668	38.417
33.3553	0.3705			71.0787	37.455	73.5377	38.6687
33.3857	0.3712			71.1439	37.6723	73.608	38.9027
33.417	0.372			71.208	37.866	73.6752	39.0777
33.4476	0.3726			71.2717	38.0562	73.7399	39.2128
33.4779	0.3731			71.337	38.2805	73.8051	39.3664
33.5083	0.3737			71.4031	38.5172	73.8738	39.5912
33.5384	0.3741			71.4685	38.7391	73.9437	39.8354
33.5681	0.3746			71.5321	38.9241	74.0132	40.0754
33.5978	0.3749			71.5953	39.1058	74.0829	40.3172
33.6282	0.3754			71.6595	39.3199	74.1518	40.5403
33.659	0.3758			71.7235	39.5284	74.2193	40.7411
33.6891	0.3761			71.7875	39.7401	74.2852	40.9173
33.7187	0.3764			71.8536	39.9993	74.3517	41.1114
33.749	0.3769			71.9201	40.2612	74.422	41.3798
33.78	0.3774			71.9842	40.4694	74.4935	41.6635
33.8111	0.3779			72.0458	40.6302	74.5636	41.9142
33.8411	0.3782			72.1069	40.7917	74.6328	42.1475
33.8705	0.3785			72.1711	41.0255	74.7013	42.3675
33.9007	0.3785			72.2373	41.3037	74.77	42.5946
33.9312	0.3759			72.3031	41.5687	74.8384	42.8212
33.9619	0.3741			72.3689	41.8345	74.9062	43.0434
33.9932	0.3744			72.4342	42.0878	74.975	43.2869
34.0244	0.3754			72.4985	42.3202	75.0433	43.5201
34.0548	0.3764			72.5611	42.5206	75.1104	43.7337
34.0839	0.377			72.6233	42.7192	75.1779	43.9631
34.1128	0.3775			72.6886	42.9942	75.2461	44.2111
34.1429	0.3782			72.7562	43.3137	75.3149	44.4705
34.1739	0.3789			72.8225	43.5946	75.3826	44.7096
34.2049	0.3796			72.8879	43.856	75.4487	44.9226
34.2356	0.3802			72.9526	44.1024	75.5156	45.1587
34.2655	0.3807			73.0175	44.3527	75.5835	45.4188
34.295	0.3811			73.0822	44.6001	75.6526	45.6995
34.3244	0.3815			73.146	44.8352	75.7243	46.0346
34.3543	0.382			73.2104	45.0943	75.7957	46.3565
34.3853	0.3825			73.2753	45.3666	75.8647	46.6279
34.4163	0.3831			73.339	45.6111	75.9318	46.8601
34.4472	0.3835			73.4026	45.8605	75.9979	47.079
34.4779	0.3839			73.4668	46.1287	76.0659	47.3431
34.5082	0.3843			73.5317	46.4134	76.1359	47.6506
34.5384	0.3847			73.596	46.6835	76.2062	47.9619
34.5688	0.3852			73.6586	46.9192	76.2769	48.2784
34.5993	0.3856			73.7214	47.1652	76.346	48.564
34.6298	0.3861			73.7854	47.4456	76.413	48.8088
34.6598	0.3865			73.8501	47.7416	76.4786	49.0297
34.6895	0.3868			73.9172	48.0997	76.5445	49.2668
34.7198	0.3849			73.9851	48.4716	76.6133	49.5719
34.7507	0.3823			74.051	48.7891	76.6835	49.9067
34.7814	0.3818			74.1148	49.0525	76.7518	50.2033
34.8114	0.3824			74.1771	49.2868	76.8202	50.5003
34.841	0.3833			74.2406	49.5586	76.8884	50.7956
34.8709	0.3842			74.3063	49.89	76.9558	51.0796
34.9009	0.3849			74.3725	50.2268	77.0228	51.3597
34.9309	0.3856			74.4391	50.5711	77.0897	51.6435
34.962	0.3864			74.5049	50.8941	77.1582	51.9661
34.9934	0.3872			74.5687	51.1715	77.2277	52.3114
35.0239	0.3878			74.6309	51.4143	77.2954	52.6149
35.053	0.3882			74.6928	51.6633	77.3633	52.9252
35.0818	0.3886			74.757	51.9821	77.4326	53.2679
35.1118	0.3891			74.8235	52.3616	77.5027	53.6272
35.1429	0.3898			74.8885	52.7005	77.5719	53.969
35.1739	0.3903			74.9529	53.0203	77.6387	54.2625
35.2049	0.3908			75.0174	53.3409	77.7056	54.5622
35.2356	0.3912			75.0814	53.654	77.7743	54.9043
35.2658	0.3916			75.1449	53.9594	77.8432	55.2491
35.2953	0.3919			75.208	54.2602	77.9101	55.6138
35.3245	0.3922			75.272	54.5912	77.9745	55.9804
35.3549	0.3927			75.3376	54.9667	78.0447	56.3546
35.3863	0.3933			75.402	55.3073	78.1125	56.6763
35.4172	0.3938			75.4658	55.6357	78.1777	56.9469
35.4475	0.3942			75.531	56.0024	78.2429	57.2319
35.4777	0.3945			75.5973	56.3937	78.3117	57.6048
35.5081	0.3949			75.6632	56.7775	78.3749	57.969
35.5385	0.3932			75.7267	57.0958	78.4381	58.3306
35.5687	0.3902			75.7891	57.3948	78.5042	58.701
35.5989	0.3895			75.8534	57.7487	78.5719	59.0529
35.6293	0.3901			75.9183	58.1166	78.6382	59.3741
35.6592	0.391			75.9842	58.5166	78.7037	59.6831
35.6893	0.3919			76.0516	58.9534	78.7696	60.0155
35.7198	0.3928			76.118	59.3574	78.8317	60.3847
35.7506	0.3936			76.1822	59.702	78.8919	60.7651
35.7811	0.3942			76.2439	59.9881	78.9514	61.1272
35.8107	0.3948			76.3053	60.2834	79.0111	61.4904
35.8402	0.3953			76.3699	60.6699	79.0738	61.8653
35.8701	0.3959			76.4361	61.0974	79.1387	62.2331
35.9003	0.3965			76.5024	61.5267	79.2035	62.6051
35.9316	0.3972			76.5679	61.937	79.2684	62.9827
35.9634	0.3979			76.6317	62.3012	79.3333	63.3642
35.9943	0.3984			76.6942	62.6338	79.3923	63.7289
36.0241	0.3987			76.7559	62.96	79.4543	64.1062
36.0533	0.399			76.8187	63.3272	79.5185	64.4739
36.0829	0.3993			76.8812	63.7639	79.5802	64.8485
36.1135	0.3998			76.9414	64.1938	79.6393	65.2266
36.1443	0.4003			77.0041	64.6201	79.6983	65.6061
36.1753	0.4008			77.0669	65.043	79.7566	65.971
36.2061	0.4013			77.1318	65.4536	79.82	66.3375
36.2362	0.4017			77.196	65.8507	79.8856	66.7026
36.2654	0.4019			77.2604	66.2611	79.9462	67.0722
36.2946	0.4021			77.3247	66.6735	80.0038	67.4376
36.325	0.4025			77.3865	67.0912	80.0613	67.8042
36.3564	0.4009			77.4484	67.5114	80.1136	68.1665
36.3872	0.398			77.512	67.914	80.1636	68.5344
36.4175	0.3971			77.5765	68.3489	80.2169	68.92
36.4478	0.3977			77.6355	68.7731	80.272	69.2895
36.478	0.3987			77.6946	69.2003	80.3349	69.6691
36.5079	0.3996			77.7561	69.6267	80.3991	70.0303
36.5376	0.4003			77.8189	70.022	80.4584	70.3977
36.5678	0.4011			77.8815	70.4133	80.5106	70.7748
36.5984	0.4018			77.9424	70.8346	80.5602	71.1509
36.6284	0.4025			78.0031	71.2567	80.6096	71.5184
36.658	0.403			78.0615	71.686	80.659	71.887
36.6882	0.4036			78.1152	72.1188	80.7085	72.2534
36.7191	0.4043			78.169	72.5467	80.7607	72.6255
36.75	0.4049			78.2275	72.9732	80.8153	72.9981
36.7801	0.4054			78.29	73.3736	80.8723	73.3743
36.8095	0.4058			78.3506	73.7332	80.9314	73.7505
36.8394	0.4062			78.4132	74.1613	80.9876	74.1244
36.8698	0.4066			78.466	74.5896	81.0361	74.4883
36.9006	0.4071			78.5193	75.0328	81.0825	74.8607
36.932	0.4077			78.5725	75.4671	81.1285	75.2228
36.9634	0.4083			78.6259	75.9044	81.1773	75.5923
36.9941	0.4087			78.6819	76.3464	81.2259	75.9606
37.0236	0.409			78.74	76.7775	81.2744	76.326
37.0529	0.4093			78.8002	77.2058	81.3256	76.7014
37.0834	0.4098			78.8622	77.6246	81.3766	77.073
37.1144	0.4104			78.9191	78.0438	81.4276	77.4486
37.1454	0.4109			78.9688	78.4647	81.4781	77.8172
37.176	0.4113			79.0191	78.9013	81.5282	78.1797
37.2058	0.4116			79.0717	79.3337	81.5791	78.5659
37.2351	0.4117			79.124	79.7589	81.6276	78.9516
37.2642	0.4096			79.1761	80.1844	81.6757	79.327
37.2939	0.4065			79.2309	80.6192	81.7264	79.7096
37.3246	0.4057			79.2856	81.0532	81.774	80.0762
37.3554	0.4064			79.3402	81.4879	81.8219	80.4545
37.3859	0.4074			79.394	81.9079	81.8698	80.8339
37.4165	0.4085			79.4481	82.3413	81.918	81.2194
37.4468	0.4093			79.5003	82.7864	81.966	81.604
37.4771	0.4101			79.5521	83.2243	82.0133	81.9723
37.5075	0.4108			79.6064	83.6647	82.0628	82.3392
37.5381	0.4115			79.6578	84.0926	82.1123	82.7095
37.5687	0.4122			79.7096	84.534	82.1596	83.0902
37.5987	0.4128			79.7583	84.9515	82.2042	83.4611
37.6284	0.4133			79.8071	85.3706	82.2488	83.832
37.6587	0.414			79.8586	85.8005	82.2942	84.2232
37.6899	0.4146			79.9118	86.2186	82.3373	84.6169
37.7209	0.4153			79.9648	86.6376	82.3772	84.9872
37.751	0.4157			80.0159	87.0743	82.4202	85.3765
37.7805	0.4159			80.0644	87.4998	82.4621	85.7398
37.8105	0.4163			80.1133	87.9342	82.5066	86.1096
37.8406	0.4167			80.1602	88.3828	82.5534	86.4838
37.8706	0.4172			80.2046	88.8282	82.6025	86.8637
37.9017	0.4178			80.2487	89.2604	82.6516	87.2495
37.933	0.4185			80.295	89.6868	82.6954	87.6205
37.9634	0.419			80.3433	90.1045	82.737	87.9956
37.9924	0.4192			80.3965	90.5339	82.7788	88.3784
38.021	0.4194			80.4519	90.9679	82.8207	88.7596
38.0508	0.4199			80.502	91.3939	82.863	89.1502
38.0818	0.4205			80.5475	91.8214	82.9021	89.5169
38.1128	0.4211			80.5935	92.2661	82.9443	89.907
38.1438	0.4215			80.6396	92.7088	82.9854	90.2689
38.1745	0.4219			80.6828	93.1326	83.0288	90.6347
38.2047	0.4202			80.7261	93.5614	83.0747	91.0123
38.2343	0.4166			80.7719	93.9947	83.12	91.3789
38.2636	0.4149			80.8195	94.4167	83.1653	91.7476
38.294	0.4153			80.8692	94.8404	83.2085	92.1244
38.3255	0.4166			80.9214	95.2771	83.2466	92.4867
38.3565	0.4177			80.9708	95.7017	83.2856	92.8734
38.3871	0.4187			81.0155	96.1274	83.3244	93.255
38.4174	0.4195			81.0587	96.5756	83.3625	93.6185
38.4477	0.4202			81.0988	96.9951	83.4038	94.0077
38.4782	0.421			81.1415	97.4245	83.442	94.3748
38.5084	0.4217			81.1871	97.8745	83.4804	94.7474
38.5388	0.4224			81.2299	98.3054	83.5185	95.1114
38.5691	0.4231			81.2727	98.7353	83.5594	95.4937
38.5988	0.4236			81.3181	99.1778	83.5998	95.8666
38.6287	0.4242			81.3629	99.6019	83.64	96.2364
38.6589	0.4248			81.4103	100.046	83.6801	96.6047
38.6895	0.4254			81.4574	100.481	83.7201	96.9741
38.7199	0.4259			81.5048	100.926	83.7609	97.3618
38.7495	0.4262			81.547	101.353	83.7992	97.7433
38.7791	0.4266			81.5867	101.773	83.838	98.1377
38.8089	0.427			81.6294	102.217	83.8762	98.5185
38.839	0.4275			81.6742	102.66	83.917	98.9086
38.8703	0.4283			81.7189	103.106	83.9575	99.2954
38.9022	0.429			81.7611	103.546	83.9951	99.6668
38.9332	0.4296			81.8005	103.965	84.0332	100.052
38.9632	0.4297			81.84	104.386	84.0716	100.443
38.9927	0.4296			81.8795	104.808	84.11	100.837
39.0225	0.4298			81.9219	105.253	84.1484	101.23
39.0531	0.4303			81.9662	105.692	84.1862	101.612
39.0839	0.4308			82.0123	106.123	84.2265	102.004
39.115	0.4314			82.0588	106.57	84.2657	102.37
39.146	0.4318			82.1005	107.005	84.3047	102.732
39.1761	0.4321			82.1396	107.427	84.3446	103.119
39.2053	0.4323			82.1817	107.877	84.3822	103.505
39.2344	0.4326			82.2207	108.301	84.4201	103.9
39.2646	0.4302			82.2607	108.757	84.4578	104.291
39.2959	0.4265			82.298	109.196	84.4958	104.69
39.3266	0.4251			82.3352	109.628	84.531	105.073
39.3566	0.4257			82.3751	110.075	84.5669	105.475
39.3867	0.4269			82.4142	110.496	84.5994	105.84
39.4168	0.4281			82.4557	110.924	84.6352	106.235
39.4466	0.429			82.4989	111.346	84.6704	106.614
39.4763	0.4299			82.5445	111.78	84.705	106.977
39.5065	0.4308			82.5883	112.23	84.7422	107.357
39.5373	0.4317			82.6276	112.672	84.7816	107.746
39.5674	0.4325			82.6643	113.101	84.8201	108.115
39.5971	0.4331			82.7011	113.528	84.8588	108.49
39.6274	0.4338			82.7379	113.952	84.8954	108.87
39.6586	0.4347			82.7747	114.378	84.93	109.25
39.69	0.4356			82.8114	114.799	84.9654	109.65
39.7202	0.4362			82.8507	115.236	84.9974	110.012
39.7497	0.4367			82.8923	115.679	85.0329	110.412
39.7797	0.4373			82.9332	116.102	85.0649	110.773
39.8102	0.4379			82.9766	116.54	85.0969	111.137
39.841	0.4387			83.0196	116.969	85.1323	111.535
39.8724	0.4395			83.0627	117.408	85.1671	111.915
39.9037	0.4404			83.104	117.862	85.2011	112.277
39.9342	0.4411			83.1405	118.296	85.2379	112.66
39.9635	0.4417			83.1775	118.748	85.2742	113.031
39.9923	0.4422			83.2142	119.189	85.3101	113.394
40.0223	0.443			83.2506	119.619	85.3489	113.782
40.0531	0.4439			83.2872	120.055	85.3876	114.174
40.084	0.4448			83.3239	120.494	85.424	114.561
40.1147	0.4455			83.3601	120.919	85.4584	114.949
40.1447	0.4462			83.3988	121.354	85.4903	115.322
40.1742	0.4468			83.437	121.772	85.5222	115.702
40.2034	0.4473			83.4783	122.224	85.554	116.074
40.233	0.4479			83.5165	122.644
40.2638	0.4486			83.5546	123.061
40.2949	0.4494			83.5927	123.483
40.3258	0.4478			83.6313	123.925
40.3567	0.4449			83.6672	124.355
40.3873	0.4444			83.7032	124.785
40.4177	0.4454			83.7417	125.233
40.4482	0.4468			83.7801	125.673
40.4788	0.4481			83.8157	126.092
40.5095	0.4494			83.852	126.53
40.5397	0.4504			83.8883	126.971
40.5693	0.4514			83.9243	127.401
40.5995	0.4524			83.96	127.823
40.6301	0.4535			83.9986	128.273
40.6608	0.4546			84.0366	128.704
40.6907	0.4555			84.0769	129.148
40.7201	0.4563			84.1172	129.588
40.7499	0.4572			84.1551	130.023
40.7798	0.4581			84.1907	130.451
40.8097	0.459			84.2265	130.886
40.8406	0.4601			84.262	131.31
40.8721	0.4612			84.2976	131.739
40.9027	0.462			84.334	132.198
40.9318	0.4626			84.368	132.643
40.9606	0.4632			84.4022	133.096
40.9904	0.4642			84.436	133.535
41.0215	0.4653			84.4723	133.987
41.0525	0.4665			84.5075	134.405
41.0835	0.4676			84.5448	134.825
41.1142	0.4686			84.5841	135.248
41.1445	0.4695			84.6261	135.697
41.1741	0.4704			84.6632	136.12
41.2035	0.4712			84.6987	136.561
41.2338	0.4722			84.7318	136.992
41.2653	0.4735			84.765	137.424
41.2962	0.4746			84.7979	137.847
41.3266	0.4755			84.8309	138.271
41.3568	0.4765			84.8642	138.707
41.3871	0.4774			84.8977	139.148
41.4175	0.4783			84.9308	139.579
41.4476	0.4773			84.9666	140.031
41.4779	0.4752			85.0018	140.464
41.5083	0.475			85.0396	140.918
41.5381	0.4761			85.0765	141.352
41.568	0.4777			85.113	141.772
41.5983	0.4794			85.1496	142.199
41.629	0.481			85.1843	142.629
41.6595	0.4824			85.2173	143.068
41.6892	0.4836			85.2478	143.493
41.7187	0.4847			85.2784	143.92
41.7486	0.4859			85.312	144.378
41.7788	0.4872			85.3452	144.822
41.8101	0.4887			85.3784	145.266
41.8419	0.4902
41.8729	0.4915
41.903	0.4925
41.9324	0.4935
41.962	0.4945
41.9923	0.4956
42.0229	0.4967
42.0537	0.4978
42.0846	0.4989
42.1147	0.4997
42.144	0.5005
42.1732	0.5013
42.2034	0.5024
42.2346	0.5037
42.2653	0.5048
42.2953	0.5058
42.3257	0.5068
42.3561	0.5078
42.3862	0.5087
42.4161	0.5097
42.4464	0.5107
42.4772	0.5118
42.5075	0.5128
42.5371	0.5136
42.5674	0.5145
42.5984	0.5156
42.6295	0.5167
42.6595	0.5175
42.6888	0.5182
42.7186	0.5191
42.7489	0.5201
42.7794	0.519
42.8108	0.5174
42.8421	0.5176
42.8728	0.519
42.9021	0.5204
42.9311	0.5219
42.9612	0.5235
42.9923	0.5252
43.0234	0.5267
43.0541	0.5282
43.0841	0.5294
43.1137	0.5305
43.143	0.5317
43.1727	0.5329
43.2034	0.5345
43.2345	0.536
43.2653	0.5375
43.296	0.5389
43.3263	0.5401
43.3564	0.5414
43.3866	0.5426
43.4169	0.5438
43.4473	0.5451
43.4773	0.5462
43.5069	0.5472
43.5372	0.5484
43.5682	0.5498
43.5992	0.5511
43.6294	0.5523
43.6589	0.5533
43.6888	0.5545
43.7189	0.5557
43.749	0.557
43.7801	0.5585
43.8116	0.5601
43.8422	0.5614
43.8715	0.5625
43.9002	0.5635
43.9299	0.5649
43.9608	0.5665
43.9916	0.568
44.0223	0.5695
44.0528	0.5708
44.083	0.5721
44.1127	0.5733
44.142	0.5745
44.1723	0.5759
44.2039	0.5777
44.2351	0.5793
44.2656	0.5799
44.2959	0.5782
44.3264	0.5778
44.357	0.5791
44.3873	0.5811
44.4177	0.5832
44.4483	0.5852
44.4783	0.5869
44.5082	0.5885
44.5384	0.5902
44.569	0.592
44.5995	0.5937
44.6292	0.5951
44.6586	0.5965
44.6883	0.5979
44.7183	0.5994
44.7493	0.6012
44.7811	0.6031
44.8122	0.6047
44.8423	0.606
44.8717	0.607
44.901	0.6075
44.9313	0.6086
44.9621	0.6101
44.9932	0.6117
45.0243	0.6133
45.0547	0.6146
45.0842	0.6157
45.1134	0.6168
45.1437	0.6182
45.1751	0.6199
45.2059	0.6213
45.2361	0.6226
45.2663	0.6239
45.2964	0.6252
45.3261	0.6264
45.3556	0.6276
45.3856	0.629
45.4162	0.6306
45.4464	0.6319
45.4759	0.6331
45.506	0.6346
45.5369	0.6362
45.568	0.6378
45.5982	0.6391
45.6276	0.6403
45.6576	0.6417
45.6882	0.6432
45.719	0.6448
45.7505	0.6466
45.782	0.6483
45.8129	0.6497
45.8425	0.6509
45.8714	0.6519
45.9014	0.6534
45.9323	0.6551
45.9631	0.6566
45.9936	0.6581
46.0235	0.6594
46.053	0.6606
46.0823	0.6618
46.1118	0.6631
46.1423	0.6647
46.1732	0.6664
46.2039	0.6679
46.2347	0.6695
46.265	0.6709
46.2952	0.6722
46.3257	0.671
46.3565	0.6695
46.3874	0.6701
46.4179	0.672
46.4477	0.674
46.478	0.676
46.5088	0.678
46.5396	0.6799
46.5697	0.6815
46.5993	0.6829
46.6291	0.6845
46.6589	0.6861
46.6886	0.6875
46.7193	0.6893
46.7506	0.6911
46.7812	0.6926
46.8104	0.6937
46.839	0.6948
46.8686	0.6961
46.8994	0.6978
46.9301	0.6994
46.9609	0.701
46.9917	0.7025
47.0222	0.7038
47.0523	0.705
47.0819	0.7061
47.1123	0.7075
47.1439	0.7093
47.1752	0.7108
47.2057	0.712
47.236	0.7132
47.2664	0.7145
47.2967	0.7157
47.3267	0.7169
47.3569	0.7182
47.3873	0.7196
47.4172	0.7207
47.4469	0.7218
47.4769	0.723
47.5074	0.7245
47.5379	0.7258
47.5676	0.727
47.5971	0.7281
47.6269	0.7294
47.6571	0.7307
47.6882	0.7323
47.7201	0.7342
47.7515	0.7357
47.7818	0.7368
47.8112	0.7377
47.8407	0.7387
47.8712	0.7402
47.902	0.7417
47.933	0.7432
47.9639	0.7446
47.9941	0.7458
48.0235	0.7468
48.0525	0.7477
48.0824	0.749
48.1136	0.7507
48.1444	0.7521
48.1745	0.7533
48.2047	0.7546
48.2348	0.7558
48.2648	0.757
48.2946	0.7582
48.3247	0.7595
48.3555	0.7609
48.3858	0.7622
48.4157	0.7634
48.4461	0.7647
48.4772	0.7663
48.5086	0.7679
48.5389	0.769
48.5683	0.7699
48.598	0.771
48.6281	0.7723
48.6586	0.7737
48.6899	0.7753
48.7213	0.7769
48.752	0.7781
48.7815	0.779
48.8104	0.7777
48.8402	0.7759
48.8709	0.7762
48.9018	0.7779
48.9325	0.78
48.9627	0.782
48.9924	0.7836
49.0217	0.785
49.0513	0.7865
49.082	0.7885
49.1133	0.7904
49.1441	0.7921
49.1748	0.7937
49.2053	0.7952
49.2356	0.7966
49.2659	0.798
49.2963	0.7994
49.3268	0.8009
49.357	0.8021
49.3866	0.8032
49.4166	0.8046
49.4474	0.8061
49.4784	0.8077
49.5086	0.8089
49.538	0.8098
49.5677	0.8109
49.5977	0.8122
49.6277	0.8135
49.6587	0.8151
49.6901	0.8167
49.7208	0.818
49.7502	0.8188
49.779	0.8196
49.8086	0.8207
49.8396	0.8224
49.8707	0.824
49.9017	0.8255
49.9325	0.8269
49.9627	0.8281
49.9923	0.8291
50.0216	0.83
50.0518	0.8314
50.083	0.8331
50.114	0.8345
50.1444	0.8358
50.1747	0.837
50.205	0.8383
50.2353	0.8396
50.2655	0.8409
50.2959	0.8422
50.3265	0.8436
50.3564	0.8446
50.3861	0.8456
50.4163	0.8469
50.447	0.8484
50.4777	0.8498
50.5077	0.8509
50.5372	0.852
50.5671	0.8533
50.5972	0.8546
50.628	0.8563
50.6597	0.8582
50.6909	0.8598
50.721	0.8609
50.7503	0.8618
50.7796	0.8629
50.8098	0.8644
50.8405	0.866
50.8714	0.8676
50.9024	0.8692
50.9327	0.8705
50.9623	0.8715
50.9915	0.8725
51.0215	0.874
51.0529	0.8759
51.084	0.8775
51.1143	0.8788
51.1446	0.8801
51.1747	0.8814
51.2047	0.8827
51.2345	0.8841
51.2646	0.8855
51.2953	0.8872
51.3256	0.8887
51.3551	0.8898
51.3852	0.8913
51.416	0.8931
51.4471	0.8948
51.4773	0.8962
51.5068	0.8972
51.5366	0.8986
51.5671	0.9002
51.5977	0.9019
51.629	0.9039
51.6604	0.9057
51.6913	0.9072
51.721	0.9083
51.75	0.9093
51.7799	0.9108
51.8108	0.9125
51.8418	0.9142
51.8725	0.9158
51.9027	0.9172
51.9323	0.9185
51.9616	0.9196
51.991	0.9209
52.0213	0.9227
52.0522	0.9246
52.0829	0.9262
52.1136	0.9279
52.144	0.9296
52.1742	0.9312
52.2045	0.9328
52.2349	0.9344
52.2654	0.936
52.2958	0.9376
52.3256	0.9389
52.3557	0.9404
52.3865	0.9422
52.4174	0.944
52.4479	0.9454
52.4775	0.9466
52.5074	0.948
52.5377	0.9496
52.5677	0.951
52.5984	0.9528
52.6299	0.9548
52.6606	0.9565
52.6899	0.9575
52.7183	0.9583
52.7475	0.9596
52.7781	0.9615
52.809	0.9634
52.84	0.9653
52.8707	0.967
52.901	0.9685
52.9308	0.9698
52.9602	0.9709
52.9902	0.9723
53.0217	0.9745
53.053	0.9763
53.0838	0.9779
53.1143	0.9794
53.1448	0.9809
53.1754	0.9824
53.2057	0.9839
53.236	0.9853
53.2664	0.9869
53.2964	0.9882
53.3262	0.9895
53.3562	0.9909
53.3868	0.9926
53.4173	0.9942
53.4472	0.9955
53.4767	0.9966
53.5064	0.9979
53.5363	0.9993
53.5671	1.0012
53.599	1.0034
53.6304	1.0052
53.6607	1.0065
53.6902	1.0075
53.7196	1.0085
53.7498	1.01
53.7805	1.0117
53.8114	1.0133
53.8423	1.0151
53.8727	1.0164
53.9022	1.0174
53.9313	1.0184
53.961	1.0197
53.9921	1.0217
54.0229	1.0234
54.053	1.0248
54.0832	1.0262
54.1134	1.0277
54.1434	1.0291
54.1732	1.0305
54.2032	1.0319
54.2339	1.0329
54.2644	1.0322
54.2942	1.032
54.3243	1.033
54.3552	1.0349
54.3866	1.0371
54.4171	1.0389
54.4466	1.0402
54.4764	1.0418
54.5069	1.0436
54.5376	1.0455
54.569	1.0477
54.6004	1.0497
54.6312	1.0514
54.6607	1.0525
54.6895	1.0533
54.7191	1.0547
54.7499	1.0566
54.7809	1.0584
54.8117	1.0601
54.8418	1.0615
54.8714	1.0626
54.9006	1.0636
54.9299	1.0647
54.9603	1.0665
54.9914	1.0684
55.0223	1.0701
55.0533	1.0718
55.084	1.0732
55.1142	1.0745
55.1447	1.0759
55.1753	1.0774
55.206	1.0789
55.2363	1.0803
55.2658	1.0813
55.2957	1.0826
55.3263	1.0843
55.3571	1.086
55.3873	1.0874
55.4168	1.0884
55.4466	1.0896
55.4767	1.091
55.5065	1.0923
55.537	1.094
55.5685	1.096
55.5993	1.0976
55.6288	1.0985
55.6574	1.0992
55.6868	1.1003
55.7177	1.1021
55.7487	1.1039
55.7797	1.1056
55.8107	1.1072
55.8413	1.1087
55.8713	1.1099
55.9007	1.1108
55.9306	1.1122
55.962	1.1143
55.9932	1.1159
56.0237	1.1149
56.0539	1.1142
56.084	1.1146
56.1143	1.1157
56.1443	1.117
56.1743	1.1184
56.2047	1.12
56.2347	1.1213
56.2643	1.1224
56.2941	1.1238
56.3246	1.1255
56.3553	1.1273
56.3854	1.1286
56.415	1.1294
56.4449	1.1305
56.4751	1.132
56.5062	1.1339
56.5383	1.1364
56.5698	1.1383
56.6001	1.1396
56.6296	1.1405
56.659	1.1415
56.6892	1.143
56.7198	1.1448
56.7505	1.1465
56.7814	1.1482
56.8117	1.1495
56.8411	1.1505
56.8702	1.1514
56.9	1.1528
56.9312	1.155
56.9623	1.1569
56.9924	1.1583
57.0226	1.1598
57.053	1.1613
57.0831	1.1627
57.1129	1.1641
57.1431	1.1657
57.1741	1.1675
57.2047	1.1691
57.2343	1.1704
57.2644	1.1717
57.2954	1.172
57.3266	1.1722
57.3568	1.1729
57.386	1.174
57.4157	1.1757
57.4462	1.1778
57.4768	1.1799
57.5078	1.1821
57.5393	1.1845
57.5703	1.1864
57.6001	1.1877
57.6289	1.1884
57.6584	1.1897
57.6891	1.1917
57.7201	1.1938
57.7509	1.1958
57.7811	1.1974
57.8108	1.1988
57.8404	1.2002
57.8701	1.2017
57.9005	1.2036
57.9315	1.2058
57.9623	1.2076
57.9931	1.2096
58.0235	1.2112
58.0536	1.2127
58.0837	1.2143
58.1142	1.216
58.1448	1.2176
58.1752	1.2192
58.2049	1.219
58.235	1.2084
58.2658	1.2021
58.2968	1.2019
58.3272	1.2039
58.3567	1.2061
58.3865	1.2081
58.4166	1.2102
58.4465	1.2121
58.4772	1.2144
58.5088	1.2171
58.5399	1.2194
58.5694	1.2208
58.598	1.2219
58.6272	1.2234
58.6578	1.2257
58.6886	1.228
58.7192	1.2302
58.75	1.2323
58.7806	1.2342
58.8105	1.2358
58.8399	1.2371
58.8697	1.2388
58.9011	1.2411
58.9325	1.2432
58.9631	1.245
58.9934	1.2466
59.0237	1.2482
59.0543	1.25
59.0845	1.2515
59.1146	1.253
59.145	1.2547
59.1752	1.2561
59.205	1.2575
59.235	1.259
59.2654	1.2608
59.2959	1.2626
59.3259	1.2641
59.3552	1.2652
59.3847	1.2666
59.4145	1.2681
59.4451	1.2701
59.4769	1.2726
59.5083	1.2746
59.5388	1.276
59.5684	1.2771
59.5978	1.2782
59.6281	1.2799
59.6589	1.2818
59.6898	1.2837
59.7209	1.2856
59.7515	1.2871
59.7811	1.2881
59.8102	1.2889
59.84	1.2902
59.8711	1.2923
59.9021	1.2942
59.9323	1.2955
59.9625	1.2969
59.9927	1.2983
60.0227	1.2997
60.0523	1.3009
60.0821	1.3023
60.1126	1.3041
60.1432	1.3058
60.1728	1.307
60.2028	1.3084
60.2336	1.3102
60.2648	1.3122
60.2953	1.3137
60.3247	1.3147
60.3543	1.3158
60.3847	1.3175
60.4155	1.3192
60.447	1.3214
[truncated: 842 more rows]
