# Supplementary material for: Supramolecular metallic foams with ultrahigh specific strength and sustainable recyclability
Source: Nat Commun. 2024 May 29;15:4553. doi: 10.1038/s41467-024-49091-6 (PMC11137098; doi:10.1038/s41467-024-49091-6)
Supplement: Supplementary file 3 — Source Data [file 41467_2024_49091_MOESM3_ESM.zip › Source Data/Figure 4.xlsx]

## Sheet: Figure 4d
X1	Y1	X2	Y2
0	0.09588
0.44307	3.16354	0	0.02781
1.31407	2.09672	0.09394	1.03292
2.1494	2.35661	0.21422	2.05092
2.98226	2.93219	0.35625	3.06281
3.81603	3.16879	0.51102	4.11123
4.65004	5.0869	0.63302	5.11061
5.48343	6.95136	0.74029	6.13869
6.3152	7.99369	0.83886	7.16511
7.14965	10.8334	0.93664	8.22313
7.98243	13.4626	1.03295	9.27701
8.8164	18.1559	1.12762	10.3218
9.64856	24.5563	1.221	11.3604
10.4834	32.966	1.31365	12.3584
11.3164	46.6769	1.41411	13.3729
12.1487	67.1295	1.52263	14.4216
12.9829	94.0343	1.63119	15.4527
13.8159	121.297	1.73966	16.4698
14.6501	143.301	1.84824	17.4794
15.4824	131.086	1.95705	18.4912
--	--	2.06571	19.4941
--	--	2.18264	20.5475
--	--	2.29954	21.5801
--	--	2.41613	22.5963
--	--	2.53272	23.5975
		2.65769	24.6567
		2.78238	25.7024
		2.90716	26.7337
		3.03182	27.745
		3.1651	28.8057
		3.2989	29.849
		3.43256	30.8689
		3.56609	31.8706
		3.70762	32.9043
		3.84939	33.9119
		3.99984	34.9528
		4.15027	35.9662
		4.30927	37.0181
		4.45925	38.0193
		4.60861	39.0491
		4.7494	40.0576
		4.89071	41.1102
		5.02398	42.143
		5.1577	43.2056
		5.28305	44.2209
		5.40812	45.2404
		5.53344	46.2569
		5.65852	47.2588
		5.79159	48.3034
		5.9246	49.3291
		6.05758	50.3408
		6.1989	51.3891
		6.33987	52.4276
		6.39799	51.3842
		6.41463	49.7927
		6.43129	47.852
		6.43963	46.8059
		6.44796	45.6906
		6.45631	44.4949
		6.46465	43.2265
		6.473	41.9158
		6.48135	40.5932
		6.4897	39.2645
		6.49805	37.9188
		6.50641	36.5545
		6.51476	35.188
		6.52312	33.8345
		6.53148	32.4914
		6.53984	31.1502
		6.5482	29.8161
		6.55657	28.5052
		--	--
		--	--
		--	--
		--	--
		--	--
		--	--
		--	--
		--	--
		--	--
		--	--
		--	--
		--	--
		--	--
		--	--
		--	--
		--	--
		--	--
		--	--
		--	--
